# Supplementary material for: 4-Methyl-N-(2-methyl­benzo­yl)benzene­sulfonamide
Source: Acta Crystallogr Sect E Struct Rep Online. 2010 May 29;66(Pt 6):o1502. doi: 10.1107/S1600536810019513 (PMC2979502; doi:10.1107/S1600536810019513)
Supplement: Supplementary file 2 [file e-66-o1502-Isup2.hkl]

# 
# h,k,l, Fc-squared, Fo-squared, sigma(Fo-squared) and status flag 
# 
data_I
_shelx_title ' DAS17 P-1' 
_shelx_refln_list_code          4 
_shelx_F_calc_maximum       86.28 
_exptl_crystal_F_000       304.00 
_reflns_d_resolution_high  0.8003 
 
loop_ 
 _symmetry_equiv_pos_as_xyz 
 'x, y, z' 
 '-x, -y, -z' 
 
_cell_length_a     6.4097 
_cell_length_b    10.4330 
_cell_length_c    11.2580 
_cell_angle_alpha  79.170 
_cell_angle_beta   74.340 
_cell_angle_gamma  85.150 
 
_shelx_F_squared_multiplier     1.000 
 
loop_ 
 _refln_index_h 
 _refln_index_k 
 _refln_index_l 
 _refln_F_squared_calc 
 _refln_F_squared_meas 
 _refln_F_squared_sigma 
 _refln_observed_status 
   1   0   0     1103.88     1120.17      4.37 o 
   2   0   0        0.61        2.76      0.20 o 
   3   0   0      547.22      559.76      2.20 o 
   4   0   0      112.88      124.93      1.16 o 
   5   0   0      153.54      150.53      1.84 o 
   6   0   0       43.72       43.94      3.26 o 
   7   0   0        6.75        8.02      1.53 o 
  -7   1   0        0.03       -0.16      0.99 o 
  -6   1   0       78.50       78.35      1.56 o 
  -5   1   0      216.31      220.35      2.98 o 
  -4   1   0        6.93        6.33      0.34 o 
  -3   1   0       46.19       41.40      0.54 o 
  -2   1   0      121.52      135.38      1.41 o 
  -1   1   0     6578.91     5844.26     41.49 o 
   1   1   0        0.04        1.19      0.24 o 
   2   1   0      317.41      274.77      2.93 o 
   3   1   0      188.51      189.19      1.30 o 
   4   1   0        5.43        4.93      0.36 o 
   5   1   0        0.00       -0.16      0.47 o 
   6   1   0        0.51       -0.64      0.68 o 
   7   1   0        3.97        5.21      1.39 o 
  -7   2   0        0.21       -0.32      0.99 o 
  -6   2   0       62.17       59.89      1.29 o 
  -5   2   0      333.04      318.47      2.18 o 
  -4   2   0      145.52      133.95      1.22 o 
  -3   2   0        5.93        8.42      0.31 o 
  -2   2   0      699.22      773.80      3.80 o 
  -1   2   0      136.33      154.50      1.23 o 
   0   2   0       18.84       26.61      0.57 o 
   1   2   0      359.58      353.47      4.09 o 
   2   2   0      350.96      373.82      1.62 o 
   3   2   0      107.60      111.42      1.88 o 
   4   2   0        6.86        4.94      0.48 o 
   5   2   0       48.49       44.51      1.07 o 
   6   2   0       12.89       12.00      0.89 o 
   7   2   0       13.74       13.00      0.75 o 
  -7   3   0        2.67        3.75      1.07 o 
  -6   3   0      162.53      159.77      2.35 o 
  -5   3   0       77.86       72.82      1.19 o 
  -4   3   0      148.52      150.45      1.52 o 
  -3   3   0       43.67       36.74      0.61 o 
  -2   3   0       12.90       11.19      0.59 o 
  -1   3   0       14.18       18.55      0.80 o 
   0   3   0      399.48      424.77      2.20 o 
   1   3   0        0.07        0.92      0.26 o 
   2   3   0      579.42      579.16      1.68 o 
   3   3   0      310.73      306.09      1.81 o 
   4   3   0       27.27       32.81      0.80 o 
   5   3   0       70.57       69.31      1.27 o 
   6   3   0        9.26        8.04      0.81 o 
   7   3   0       37.09       39.20      2.13 o 
  -7   4   0        1.99        2.21      1.37 o 
  -6   4   0        1.19        0.95      0.93 o 
  -5   4   0      151.47      152.99      2.31 o 
  -4   4   0       61.74       60.42      0.86 o 
  -3   4   0      135.48      139.65      1.66 o 
  -2   4   0       19.08       32.09      0.73 o 
  -1   4   0      498.68      474.32      1.58 o 
   0   4   0       21.21       25.56      0.75 o 
   1   4   0      182.55      189.57      1.19 o 
   2   4   0       63.40       63.93      0.48 o 
   3   4   0       87.92       86.61      1.01 o 
   4   4   0        0.70        0.68      0.41 o 
   5   4   0        0.88        0.34      0.86 o 
   6   4   0       56.32       59.34      2.10 o 
   7   4   0        0.01       -0.01      1.22 o 
  -6   5   0        7.83       10.18      1.12 o 
  -5   5   0        0.45        0.40      0.62 o 
  -4   5   0       53.95       53.49      1.87 o 
  -3   5   0       72.42       68.47      1.49 o 
  -2   5   0       64.11       71.11      0.80 o 
  -1   5   0        1.58        0.01      0.51 o 
   0   5   0        0.34        0.27      0.36 o 
   1   5   0      257.85      242.75      1.53 o 
   2   5   0       17.63       15.06      0.51 o 
   3   5   0       82.16       81.00      1.15 o 
   4   5   0        0.98        1.02      0.76 o 
   5   5   0        8.96        9.20      1.13 o 
   6   5   0       43.87       47.42      2.01 o 
   7   5   0       19.34       16.49      1.66 o 
  -6   6   0        7.70       10.84      1.09 o 
  -5   6   0        8.04        8.56      1.39 o 
  -4   6   0      118.59      129.69      2.76 o 
  -3   6   0       25.45       27.61      1.42 o 
  -2   6   0       52.59       59.06      0.83 o 
  -1   6   0        0.28       -0.32      0.90 o 
   0   6   0      223.83      205.25      3.17 o 
   1   6   0       95.27       92.34      1.10 o 
   2   6   0      943.97      890.36      8.37 o 
   3   6   0        0.18       -0.38      0.47 o 
   4   6   0       20.81       22.40      1.30 o 
   5   6   0      117.52      119.86      2.62 o 
   6   6   0       16.03       16.38      1.49 o 
  -6   7   0        7.46        3.17      1.37 o 
  -5   7   0        6.43        5.51      1.20 o 
  -4   7   0        0.68        0.24      0.68 o 
  -3   7   0       11.18       11.20      1.35 o 
  -2   7   0       62.26       64.91      1.77 o 
  -1   7   0       93.79       97.65      1.20 o 
   0   7   0      125.74      115.36      1.26 o 
   1   7   0      448.70      444.66      2.48 o 
   2   7   0      497.25      479.46      2.67 o 
   3   7   0        9.02        7.15      0.61 o 
   4   7   0       75.95       70.23      1.95 o 
   5   7   0        1.22        0.22      1.11 o 
   6   7   0       12.05       14.68      1.48 o 
  -4   8   0       50.36       46.71      1.92 o 
  -3   8   0       78.66       67.95      1.98 o 
  -2   8   0       85.66       91.85      2.12 o 
  -1   8   0      140.19      136.49      2.35 o 
   0   8   0       26.26       22.53      0.81 o 
   1   8   0      425.84      422.55      2.62 o 
   2   8   0      120.82      115.93      1.46 o 
   3   8   0       46.62       39.99      1.60 o 
   4   8   0       29.21       28.59      1.48 o 
   5   8   0        0.15       -0.41      1.06 o 
   6   8   0        0.59       -0.58      0.96 o 
  -5   9   0        0.71        0.46      1.13 o 
  -4   9   0      110.74      106.98      2.71 o 
  -3   9   0        0.84        0.98      1.04 o 
  -2   9   0      182.60      169.91      2.94 o 
  -1   9   0       62.27       61.12      1.82 o 
   0   9   0        1.33        0.79      0.89 o 
   1   9   0       25.96       25.81      0.93 o 
   2   9   0      219.35      222.50      3.22 o 
   3   9   0       35.85       33.17      1.57 o 
   4   9   0        0.37        0.19      0.85 o 
   5   9   0        4.23        5.77      1.17 o 
  -4  10   0        9.99       11.30      1.56 o 
  -3  10   0       67.59       65.49      2.25 o 
  -2  10   0        4.67        4.68      1.23 o 
  -1  10   0        4.31        3.72      1.14 o 
   0  10   0        4.84        5.68      1.09 o 
   1  10   0      275.99      281.44      2.47 o 
   2  10   0       10.72        9.05      1.23 o 
   3  10   0        0.42       -0.55      1.02 o 
   4  10   0       23.91       28.94      1.65 o 
   5  10   0        1.07        0.62      1.06 o 
  -3  11   0       29.41       40.08      2.02 o 
  -2  11   0        0.09       -0.37      1.11 o 
  -1  11   0        4.51        4.55      1.19 o 
   0  11   0        8.64        7.82      0.99 o 
   1  11   0        4.12        3.61      0.95 o 
   2  11   0        4.97        6.76      1.20 o 
   3  11   0       14.53       14.03      1.37 o 
   4  11   0        2.99        3.11      1.03 o 
  -2  12   0       15.80       20.54      1.75 o 
  -1  12   0       11.34       14.62      1.55 o 
   0  12   0        0.01        0.55      0.70 o 
   1  12   0        7.86        8.60      1.28 o 
   2  12   0        0.48        2.64      1.19 o 
  -2 -12   1        1.38        3.48      1.17 o 
  -1 -12   1        1.68        3.21      1.02 o 
   0 -12   1        2.08        2.44      1.63 o 
   1 -12   1        0.75        1.22      0.76 o 
   2 -12   1       10.51       13.05      1.38 o 
  -3 -11   1        3.57        2.30      1.10 o 
  -2 -11   1        1.81        2.02      1.10 o 
  -1 -11   1        6.08        7.68      1.17 o 
   0 -11   1        8.54        9.06      0.82 o 
   1 -11   1        0.19       -0.37      1.12 o 
   2 -11   1        0.31       -1.05      1.05 o 
   3 -11   1       15.10       15.05      1.42 o 
  -4 -10   1        0.05        0.28      0.92 o 
  -3 -10   1        0.12       -1.06      1.06 o 
  -2 -10   1        9.80        9.72      1.15 o 
  -1 -10   1       33.16       36.47      1.61 o 
   0 -10   1      140.17      141.63      1.83 o 
   1 -10   1        0.80       -0.63      1.09 o 
   2 -10   1       36.41       36.42      1.74 o 
   3 -10   1      121.35      121.69      2.89 o 
   4 -10   1       14.67        7.29      1.52 o 
  -5  -9   1        1.99        1.75      0.89 o 
  -4  -9   1        5.75        6.72      1.16 o 
  -3  -9   1       11.59        9.69      1.10 o 
  -2  -9   1       69.25       65.31      1.93 o 
  -1  -9   1      198.53      189.14      4.15 o 
   0  -9   1       13.62       12.91      0.62 o 
   1  -9   1       55.88       53.42      1.79 o 
   2  -9   1      226.55      238.46      3.51 o 
   3  -9   1        0.51        0.80      1.25 o 
   4  -9   1       45.46       47.82      1.96 o 
  -5  -8   1        6.59        6.12      1.24 o 
  -4  -8   1       26.70       25.73      1.43 o 
  -3  -8   1       28.20       23.71      1.32 o 
  -2  -8   1       27.22       31.14      1.42 o 
  -1  -8   1        3.10        3.14      0.57 o 
   0  -8   1       63.86       65.85      1.38 o 
   1  -8   1      104.84       99.60      5.68 o 
   2  -8   1        0.23        1.24      1.06 o 
   3  -8   1       59.60       64.98      2.04 o 
   4  -8   1        4.38        5.87      1.42 o 
   5  -8   1       22.28       19.26      1.51 o 
  -6  -7   1       55.58       59.38      2.19 o 
  -5  -7   1       25.38       26.21      1.56 o 
  -4  -7   1       32.69       29.56      1.47 o 
  -3  -7   1      102.15      106.75      2.21 o 
  -2  -7   1       67.12       65.51      1.72 o 
  -1  -7   1        0.60        0.84      0.42 o 
   0  -7   1      172.58      172.41      4.33 o 
   1  -7   1        9.81       12.99      1.22 o 
   2  -7   1       73.51       69.33      1.37 o 
   3  -7   1      108.51      115.85      2.38 o 
   4  -7   1       23.18       26.18      1.46 o 
   5  -7   1      158.63      169.68      3.15 o 
   6  -7   1       14.19       16.63      1.75 o 
  -6  -6   1        1.39        1.95      1.32 o 
  -5  -6   1      112.19      118.31      2.66 o 
  -4  -6   1       62.52       58.51      1.85 o 
  -3  -6   1      140.29      134.68      1.51 o 
  -2  -6   1      202.80      181.57      1.56 o 
  -1  -6   1      199.47      193.45      3.25 o 
   0  -6   1      192.46      197.66      3.25 o 
   1  -6   1        2.58        0.75      0.59 o 
   2  -6   1        0.74        1.33      0.66 o 
   3  -6   1       12.81       14.74      0.81 o 
   4  -6   1       94.80       92.83      1.59 o 
   5  -6   1      106.67      108.41      4.94 o 
   6  -6   1        0.38        2.75      1.44 o 
  -6  -5   1       45.91       48.44      2.03 o 
  -5  -5   1       74.17       71.32      2.09 o 
  -4  -5   1        7.69        7.95      0.95 o 
  -3  -5   1       33.38       34.54      1.27 o 
  -2  -5   1       56.66       52.85      0.85 o 
  -1  -5   1     1333.06     1301.90      2.93 o 
   0  -5   1      383.26      411.02      4.77 o 
   1  -5   1      255.29      277.21      3.30 o 
   2  -5   1        4.28        4.83      0.60 o 
   3  -5   1        9.31        9.70      0.95 o 
   4  -5   1      167.55      164.01      1.30 o 
   5  -5   1       78.57       67.78      1.20 o 
   6  -5   1        0.19       -0.60      0.89 o 
   7  -5   1        7.22        5.44      1.85 o 
  -7  -4   1        2.99        4.03      1.25 o 
  -6  -4   1       52.24       53.23      2.09 o 
  -5  -4   1        0.01       -0.24      0.90 o 
  -4  -4   1       17.59       18.88      0.69 o 
  -3  -4   1        2.48        3.03      0.41 o 
  -2  -4   1      168.01      132.85      1.20 o 
  -1  -4   1     1500.26     1500.63      4.65 o 
   0  -4   1       22.20       36.10      1.61 o 
   1  -4   1      496.99      491.77      4.10 o 
   2  -4   1      143.80      145.02      2.32 o 
   3  -4   1        0.14       -0.39      0.39 o 
   4  -4   1      102.35       86.80      1.11 o 
   5  -4   1      202.10      200.71      1.79 o 
   6  -4   1       14.11       16.56      1.11 o 
   7  -4   1       15.15       16.12      1.23 o 
  -7  -3   1       32.57       34.55      1.90 o 
  -6  -3   1        1.93        0.86      0.71 o 
  -5  -3   1       54.98       54.74      2.97 o 
  -4  -3   1       19.38       19.82      0.72 o 
  -3  -3   1      274.63      304.49      2.09 o 
  -2  -3   1       13.86       17.58      1.08 o 
  -1  -3   1       96.57      104.17      0.51 o 
   0  -3   1      989.19      949.47      3.66 o 
   1  -3   1      342.62      335.10      2.17 o 
   2  -3   1       59.76       69.97      2.03 o 
   3  -3   1      245.61      270.68      1.32 o 
   4  -3   1     1044.69     1063.23      5.18 o 
   5  -3   1       31.35       28.70      1.16 o 
   6  -3   1       81.71       81.05      3.74 o 
   7  -3   1       17.68       16.23      1.24 o 
  -7  -2   1        4.06        0.56      1.92 o 
  -6  -2   1       14.72       15.85      0.97 o 
  -5  -2   1       33.49       30.84      1.01 o 
  -4  -2   1       67.46       68.49      1.79 o 
  -3  -2   1      100.50      103.91      1.16 o 
  -2  -2   1      180.27      180.12      2.12 o 
  -1  -2   1      343.22      358.56      3.68 o 
   0  -2   1      451.93      496.37      5.51 o 
   1  -2   1      927.93      835.46     16.50 o 
   2  -2   1       89.09      112.58      0.84 o 
   3  -2   1      614.21      640.13      3.23 o 
   4  -2   1      450.13      474.64      3.75 o 
   5  -2   1       30.44       29.29      2.04 o 
   6  -2   1       14.88       12.60      1.40 o 
   7  -2   1        0.43        2.60      3.16 o 
  -7  -1   1        0.14       -0.92      0.92 o 
  -6  -1   1       30.45       29.94      1.68 o 
  -5  -1   1        6.69        5.55      0.66 o 
  -4  -1   1      347.07      335.53      4.26 o 
  -3  -1   1       43.82       37.57      0.65 o 
  -2  -1   1       38.60       39.85      0.64 o 
  -1  -1   1     3562.74     3473.47     30.47 o 
   0  -1   1      108.95      136.32      1.20 o 
   1  -1   1     1945.21     1876.63      3.81 o 
   2  -1   1       55.78       49.95      0.70 o 
   3  -1   1       65.69       74.18      0.78 o 
   4  -1   1        7.14        9.73      0.45 o 
   5  -1   1       74.03       76.17      1.41 o 
   6  -1   1        0.69        0.55      0.70 o 
   7  -1   1       27.86       30.41      4.14 o 
  -7   0   1        0.17       -0.73      1.01 o 
  -6   0   1        0.20       -1.55      1.55 o 
  -5   0   1      135.68      141.52      4.20 o 
  -4   0   1      206.51      214.51      1.91 o 
  -3   0   1      319.79      354.85      2.62 o 
  -2   0   1      384.98      353.18      2.90 o 
  -1   0   1       31.74       39.32      0.49 o 
   1   0   1     2575.11     2549.58     17.86 o 
   2   0   1        7.07        3.45      0.21 o 
   3   0   1       22.90       28.87      0.60 o 
   4   0   1      320.24      332.59      1.47 o 
   5   0   1       49.60       46.01      1.12 o 
   6   0   1       79.03       82.73      1.57 o 
   7   0   1       64.78       67.76      3.08 o 
  -7   1   1        7.60        3.97      1.04 o 
  -6   1   1        6.79        6.96      0.73 o 
  -5   1   1      253.16      252.72      6.65 o 
  -4   1   1        2.11        0.53      0.51 o 
  -3   1   1      121.45      116.96      1.08 o 
  -2   1   1       63.18       78.37      2.33 o 
  -1   1   1     3255.85     3184.09     32.09 o 
   0   1   1        1.22        4.70      0.27 o 
   1   1   1      265.46      275.63      1.53 o 
   2   1   1        1.58        0.16      0.18 o 
   3   1   1      406.38      413.44      2.87 o 
   4   1   1        2.77        0.21      0.36 o 
   5   1   1        7.72        6.70      0.54 o 
   6   1   1      135.67      131.49      1.90 o 
   7   1   1       51.38       50.45      1.42 o 
  -7   2   1       10.02        9.14      1.23 o 
  -6   2   1       79.46       79.53      5.50 o 
  -5   2   1      164.45      168.70      1.90 o 
  -4   2   1      431.98      441.45      1.79 o 
  -3   2   1       37.69       36.10      0.58 o 
  -2   2   1      130.39      139.49      0.64 o 
  -1   2   1     5924.92     5492.83     26.11 o 
   0   2   1      305.36      333.76      2.75 o 
   1   2   1     1938.92     1900.74      2.66 o 
   2   2   1       44.94       43.38      0.53 o 
   3   2   1      118.73      146.73      0.86 o 
   4   2   1       25.14       20.19      0.80 o 
   5   2   1        0.90        0.12      0.47 o 
   6   2   1       46.54       47.87      1.03 o 
   7   2   1        4.93        5.47      0.97 o 
  -7   3   1       12.69       12.93      1.20 o 
  -6   3   1       63.07       59.90      1.59 o 
  -5   3   1      238.59      228.95      4.50 o 
  -4   3   1       70.46       69.25      0.99 o 
  -3   3   1       21.86       24.26      0.59 o 
  -2   3   1      588.66      593.19      4.02 o 
  -1   3   1       64.60       66.16      0.60 o 
   0   3   1     1489.73     1456.66      2.44 o 
   1   3   1     2295.47     2181.66      4.56 o 
   2   3   1       29.38       23.39      0.39 o 
   3   3   1       31.33       33.27      0.70 o 
   4   3   1        5.56        5.72      0.88 o 
   5   3   1        3.51        3.86      0.58 o 
   6   3   1       16.11       12.85      0.70 o 
   7   3   1        7.54        6.21      1.29 o 
  -7   4   1        3.13        2.45      1.32 o 
  -6   4   1       25.80       22.07      1.24 o 
  -5   4   1       23.76       23.70      1.21 o 
  -4   4   1       33.72       33.76      0.84 o 
  -3   4   1      375.01      404.61      3.43 o 
  -2   4   1      111.15      115.74      1.39 o 
  -1   4   1       50.51       56.66      1.08 o 
   0   4   1      714.62      683.47     13.29 o 
   1   4   1       33.41       31.93      0.76 o 
   2   4   1      620.57      620.93      2.28 o 
   3   4   1       16.46       15.75      0.51 o 
   4   4   1        0.67        0.76      0.39 o 
   5   4   1       16.47       14.74      1.16 o 
   6   4   1       66.36       66.46      2.07 o 
   7   4   1        0.54       -0.91      1.07 o 
  -6   5   1       22.14       23.60      1.25 o 
  -5   5   1       14.64       13.09      1.03 o 
  -4   5   1       52.80       54.93      1.01 o 
  -3   5   1       75.46       83.70      1.06 o 
  -2   5   1       53.83       61.65      0.96 o 
  -1   5   1      286.65      344.80      5.50 o 
   0   5   1        5.67        4.56      0.38 o 
   1   5   1      590.62      603.26      3.20 o 
   2   5   1      111.98      133.80      2.04 o 
   3   5   1      248.15      230.41      1.83 o 
   4   5   1        9.84        9.30      0.91 o 
   5   5   1       81.19       84.71      2.10 o 
   6   5   1       62.30       67.33      2.15 o 
   7   5   1       20.44       15.81      2.36 o 
  -6   6   1       15.20       15.48      1.23 o 
  -5   6   1        3.15        2.22      0.72 o 
  -4   6   1       37.65       40.13      2.21 o 
  -3   6   1       30.39       31.18      0.91 o 
  -2   6   1       23.52       16.10      0.64 o 
  -1   6   1       16.58        9.73      0.32 o 
   0   6   1       46.50       45.58      1.54 o 
   1   6   1       17.24       17.96      0.80 o 
   2   6   1      966.46      986.53      5.22 o 
   3   6   1        6.71        6.12      0.57 o 
   4   6   1        0.29        0.60      0.56 o 
   5   6   1       90.66       96.48      2.30 o 
   6   6   1       76.73       81.04      2.32 o 
   7   6   1        8.27        6.68      1.23 o 
  -6   7   1        0.73        5.19      1.44 o 
  -5   7   1        0.36        0.99      0.78 o 
  -4   7   1        1.41        0.54      0.64 o 
  -3   7   1      278.44      279.78      2.36 o 
  -2   7   1       90.66       69.93     12.46 o 
  -1   7   1       19.55       18.56      1.03 o 
   0   7   1       26.70       25.16      1.11 o 
   1   7   1      104.58      109.00      1.72 o 
   2   7   1      177.49      164.05      1.54 o 
   3   7   1       14.82       14.66      1.49 o 
   4   7   1        2.20        3.33      0.59 o 
   5   7   1       80.40       73.33      2.17 o 
   6   7   1        8.15        8.48      1.27 o 
  -5   8   1        0.16        2.13      1.60 o 
  -4   8   1       51.02       53.03      1.95 o 
  -3   8   1      222.79      216.58      3.22 o 
  -2   8   1       48.29       47.51      1.64 o 
  -1   8   1       35.01       32.13      1.41 o 
   0   8   1        6.54        5.96      0.98 o 
   1   8   1      614.67      590.23      4.13 o 
   2   8   1       25.70       21.26      3.07 o 
   3   8   1       16.71       16.73      0.91 o 
   4   8   1        2.41        1.40      0.62 o 
   5   8   1        6.14        4.16      1.11 o 
   6   8   1       12.78       14.87      1.49 o 
  -5   9   1        8.87        9.74      1.22 o 
  -4   9   1      100.18       95.51      2.53 o 
  -3   9   1       20.76       16.20      1.36 o 
  -2   9   1       78.44       74.87      2.07 o 
  -1   9   1        0.46       -0.09      1.00 o 
   0   9   1      549.65      525.67      4.43 o 
   1   9   1      111.00      110.78      4.77 o 
   2   9   1       24.67       21.63      1.36 o 
   3   9   1       46.31       47.37      1.18 o 
   4   9   1        7.83        5.48      1.15 o 
   5   9   1        5.17        7.81      1.21 o 
  -4  10   1        7.64       12.88      1.53 o 
  -3  10   1       34.41       42.12      1.93 o 
  -2  10   1        3.17        4.32      1.13 o 
  -1  10   1       60.80       60.78      1.88 o 
   0  10   1       13.61       15.71      1.21 o 
   1  10   1        0.19       -0.27      0.67 o 
   2  10   1       17.04       18.69      1.38 o 
   3  10   1        0.38        1.24      1.12 o 
   4  10   1        9.24        8.47      1.15 o 
   5  10   1        1.23        3.10      1.16 o 
  -3  11   1       27.38       32.25      1.87 o 
  -2  11   1        0.05        0.19      1.11 o 
  -1  11   1        5.42        5.97      1.17 o 
   0  11   1        0.71       -0.21      1.05 o 
   1  11   1        0.23       -0.11      0.67 o 
   2  11   1       31.26       32.85      1.70 o 
   3  11   1       16.90       18.55      1.40 o 
   4  11   1        2.87        3.02      1.11 o 
  -2  12   1       30.63       31.34      1.73 o 
  -1  12   1        1.51        1.74      1.12 o 
   0  12   1        6.91        6.74      1.20 o 
   1  12   1        6.16        4.37      1.16 o 
   2  12   1        8.88       11.47      1.39 o 
   3  12   1       20.80       28.27      1.73 o 
  -1 -12   2        0.24        0.71      0.98 o 
   0 -12   2       12.07       13.91      1.23 o 
   1 -12   2        0.11       -1.10      1.10 o 
  -3 -11   2       10.25       11.58      1.36 o 
  -2 -11   2       47.24       46.15      1.83 o 
  -1 -11   2       54.02       57.32      1.94 o 
   0 -11   2        0.10       -0.71      0.96 o 
   1 -11   2        3.06        1.03      1.40 o 
   2 -11   2       21.31       18.24      1.65 o 
   3 -11   2        9.51        7.61      1.52 o 
  -4 -10   2        8.06       12.41      1.47 o 
  -3 -10   2       11.81       10.55      1.26 o 
  -2 -10   2      101.26      105.60      2.47 o 
  -1 -10   2       19.33       23.45      1.38 o 
   0 -10   2       39.05       37.19      1.08 o 
   1 -10   2        8.87       12.09      0.84 o 
   2 -10   2        5.24        6.67      1.33 o 
   3 -10   2       30.87       36.31      2.00 o 
   4 -10   2        6.04        6.77      1.59 o 
  -5  -9   2        1.21        0.92      1.18 o 
  -4  -9   2        0.75        0.96      1.06 o 
  -3  -9   2       24.00       24.10      1.44 o 
  -2  -9   2       16.41       14.53      1.27 o 
  -1  -9   2      110.30      106.05      2.25 o 
   0  -9   2       25.38       26.41      1.24 o 
   1  -9   2       38.43       38.47      1.57 o 
   2  -9   2       20.98       22.73      1.44 o 
   3  -9   2       13.53       14.77      1.51 o 
   4  -9   2       29.77       37.04      1.94 o 
   5  -9   2        0.29        1.82      1.21 o 
  -5  -8   2        5.04        4.38      1.13 o 
  -4  -8   2        5.17        3.53      0.96 o 
  -3  -8   2        0.07        0.19      0.92 o 
  -2  -8   2       44.74       37.98      1.54 o 
  -1  -8   2      395.70      373.41      8.33 o 
   0  -8   2        0.68        1.14      0.47 o 
   1  -8   2       30.29       28.79      1.44 o 
   2  -8   2       34.30       30.17      1.50 o 
   3  -8   2      101.40      101.60      2.47 o 
   4  -8   2       78.83       74.54      2.25 o 
   5  -8   2        1.07        4.99      1.46 o 
  -6  -7   2       36.33       40.19      2.11 o 
  -5  -7   2        8.74       11.64      1.19 o 
  -4  -7   2        0.01       -0.75      0.93 o 
  -3  -7   2        0.02       -0.79      0.95 o 
  -2  -7   2      268.35      247.42      3.06 o 
  -1  -7   2       59.32       54.92      0.85 o 
   0  -7   2      154.69      147.82      2.98 o 
   1  -7   2       18.97       20.30      2.43 o 
   2  -7   2      187.82      179.36      2.00 o 
   3  -7   2      143.61      145.93      2.64 o 
   4  -7   2        4.71        5.60      1.14 o 
   5  -7   2       26.64       31.39      1.75 o 
   6  -7   2        6.96       12.61      3.76 o 
  -6  -6   2        0.51        0.08      1.30 o 
  -5  -6   2        6.63        8.62      1.27 o 
  -4  -6   2        3.85        4.06      1.03 o 
  -3  -6   2      132.34      123.49      2.36 o 
  -2  -6   2       18.25       12.97      0.99 o 
  -1  -6   2      248.10      243.75      2.42 o 
   0  -6   2      210.52      190.65      2.04 o 
   1  -6   2       61.19       53.34      1.09 o 
   2  -6   2      341.18      319.95      2.38 o 
   3  -6   2       35.52       39.11      1.08 o 
   4  -6   2       18.51       20.02      1.47 o 
   5  -6   2       58.17       56.02      1.39 o 
   6  -6   2       15.34       18.97      1.71 o 
  -6  -5   2       18.74       20.35      1.65 o 
  -5  -5   2       14.93       15.76      1.43 o 
  -4  -5   2      141.07      134.05      2.56 o 
  -3  -5   2        5.33        6.61      0.95 o 
  -2  -5   2       54.17       48.06      1.85 o 
  -1  -5   2      532.37      481.65      7.28 o 
   0  -5   2      367.17      399.51      2.28 o 
   1  -5   2      453.45      433.96      3.65 o 
   2  -5   2      237.86      253.31      2.61 o 
   3  -5   2       18.46       20.92      0.69 o 
   4  -5   2      289.39      294.17      1.93 o 
   5  -5   2        0.00        0.40      0.81 o 
   6  -5   2       23.07       23.10      1.87 o 
   7  -5   2        0.07       -0.77      1.52 o 
  -6  -4   2       79.96       85.61      2.50 o 
  -5  -4   2        0.00       -0.85      1.10 o 
  -4  -4   2       93.59       88.92      1.31 o 
  -3  -4   2        3.61        3.09      0.46 o 
  -2  -4   2       62.30       59.78      0.81 o 
  -1  -4   2      485.39      519.48      4.98 o 
   0  -4   2        0.02        0.88      0.77 o 
   1  -4   2       38.31       39.07      1.43 o 
   2  -4   2      131.86      154.21      1.54 o 
   3  -4   2       61.45       46.43      2.32 o 
   4  -4   2        4.50        7.07      0.78 o 
   5  -4   2      398.09      400.07      6.39 o 
   6  -4   2        0.02       -0.53      1.35 o 
   7  -4   2        8.50       11.81      1.88 o 
  -7  -3   2       22.43       25.61      1.89 o 
  -6  -3   2       26.61       26.02      1.12 o 
  -5  -3   2        5.43        5.41      0.71 o 
  -4  -3   2       41.71       41.52      0.97 o 
  -3  -3   2        0.79        1.68      0.47 o 
  -2  -3   2       14.67       17.93      0.53 o 
  -1  -3   2       39.34       43.80      0.54 o 
   0  -3   2       89.18       67.80      0.82 o 
   1  -3   2      743.59      769.74      3.66 o 
   2  -3   2       32.75       27.13      0.66 o 
   3  -3   2        1.44        1.66      0.70 o 
   4  -3   2      278.66      272.55      6.59 o 
   5  -3   2        5.50        4.97      0.64 o 
   6  -3   2        5.31        5.21      0.92 o 
   7  -3   2        2.66        2.41      1.59 o 
  -7  -2   2        0.34       -0.17      1.06 o 
  -6  -2   2        0.01        0.59      0.78 o 
  -5  -2   2       56.36       55.50      1.26 o 
  -4  -2   2       92.67       96.99      1.38 o 
  -3  -2   2        7.61        3.70      0.52 o 
  -2  -2   2      132.68      136.93      1.18 o 
  -1  -2   2      276.11      237.84      1.48 o 
   0  -2   2     5110.77     4812.28    123.76 o 
   1  -2   2      686.96      715.12      2.49 o 
   2  -2   2      198.19      199.40      1.85 o 
   3  -2   2       37.69       47.65      1.28 o 
   4  -2   2       17.92       14.19      1.07 o 
   5  -2   2        0.62       -0.75      0.75 o 
   6  -2   2        7.94        5.44      0.90 o 
   7  -2   2       11.93       11.83      1.99 o 
  -7  -1   2        6.38        5.00      1.02 o 
  -6  -1   2       15.13       16.48      1.42 o 
  -5  -1   2       44.88       46.56      1.64 o 
  -4  -1   2       58.11       58.39      1.94 o 
  -3  -1   2      522.52      564.01      2.72 o 
  -2  -1   2      128.77      124.35      1.26 o 
  -1  -1   2     7444.42     6410.47     24.66 o 
   0  -1   2     4715.66     4350.96     15.93 o 
   1  -1   2      336.51      331.00      1.94 o 
   2  -1   2      398.07      431.31      2.66 o 
   3  -1   2      610.90      648.67      3.91 o 
   4  -1   2       17.56       25.08      0.60 o 
   5  -1   2       56.58       54.91      1.23 o 
   6  -1   2       15.77       11.23      0.89 o 
   7  -1   2        7.24        5.13      1.26 o 
  -7   0   2       17.96       17.93      1.28 o 
  -6   0   2       11.91        9.20      0.70 o 
  -5   0   2       18.62       19.43      1.36 o 
  -4   0   2        8.26        5.34      0.90 o 
  -3   0   2      137.31      137.72      4.06 o 
  -2   0   2        8.01        8.68      0.29 o 
  -1   0   2     2375.87     2389.07      6.69 o 
   0   0   2      695.91      750.96      9.28 o 
   1   0   2       11.49        9.58      0.26 o 
   2   0   2     3663.43     3639.27      7.60 o 
   3   0   2      260.75      284.76      2.25 o 
   4   0   2      258.54      256.48      3.07 o 
   5   0   2      106.09       94.53      1.51 o 
   6   0   2        6.55        9.37      0.96 o 
   7   0   2       17.14       16.04      1.03 o 
  -7   1   2       20.41       20.39      1.26 o 
  -6   1   2       33.73       30.58      1.94 o 
  -5   1   2      189.22      179.25      1.71 o 
  -4   1   2        2.91        1.21      0.65 o 
  -3   1   2        0.04        1.02      0.26 o 
  -2   1   2       27.89       38.91      0.46 o 
  -1   1   2     1300.75     1424.50      5.99 o 
   0   1   2     1287.76     1302.07      3.10 o 
   1   1   2     2793.27     2691.96      8.91 o 
   2   1   2      320.70      298.76      3.53 o 
   3   1   2      291.50      302.76      2.24 o 
   4   1   2       52.54       43.33      0.58 o 
   5   1   2        3.84        5.00      0.51 o 
   6   1   2      207.58      217.91      2.41 o 
   7   1   2       29.54       27.48      1.81 o 
  -7   2   2       11.00       10.47      2.35 o 
  -6   2   2       34.68       37.90      1.44 o 
  -5   2   2        0.02        0.29      0.92 o 
  -4   2   2      379.67      390.04      2.14 o 
  -3   2   2       39.37       36.20      0.48 o 
  -2   2   2       99.13      105.61      0.75 o 
  -1   2   2      918.62     1003.94      3.30 o 
   0   2   2     3149.64     3161.93     31.99 o 
   1   2   2     4297.21     4064.21     24.16 o 
   2   2   2      340.05      373.12      4.43 o 
   3   2   2       14.10        9.67      0.36 o 
   4   2   2        1.54        3.29      0.50 o 
   5   2   2      245.54      254.64      3.57 o 
   6   2   2      254.72      250.89      3.30 o 
   7   2   2        4.87        6.70      1.27 o 
  -7   3   2        8.71        6.46      1.13 o 
  -6   3   2        1.66        1.09      0.91 o 
  -5   3   2      355.81      366.47      6.30 o 
  -4   3   2      350.95      342.04      2.68 o 
  -3   3   2      164.07      179.34      1.08 o 
  -2   3   2      779.05      822.45      2.19 o 
  -1   3   2       67.51       71.06      0.86 o 
   0   3   2      616.28      645.06      2.91 o 
   1   3   2     1619.97     1643.21      4.31 o 
   2   3   2      197.71      237.93      1.11 o 
   3   3   2       28.32       27.10      0.71 o 
   4   3   2       18.36       17.00      0.74 o 
   5   3   2      136.23      128.27      1.82 o 
   6   3   2        1.43        0.93      0.52 o 
   7   3   2        2.24        5.05      1.21 o 
  -6   4   2       39.10       38.68      1.47 o 
  -5   4   2      112.77      106.53      7.72 o 
  -4   4   2      184.86      176.62      1.55 o 
  -3   4   2      176.42      187.09      1.47 o 
  -2   4   2        8.38        4.75      0.28 o 
  -1   4   2      241.62      284.97      1.32 o 
   0   4   2      206.01      211.81      1.93 o 
   1   4   2      408.55      486.75      4.56 o 
   2   4   2       31.63       32.12      0.97 o 
   3   4   2      317.85      318.87      2.01 o 
   4   4   2        2.28        2.29      0.69 o 
   5   4   2       11.83       11.80      1.04 o 
   6   4   2       48.60       47.12      1.33 o 
   7   4   2        0.03       -1.07      1.07 o 
  -6   5   2        9.56       10.39      1.06 o 
  -5   5   2       41.75       42.36      1.42 o 
  -4   5   2        0.31        1.09      0.55 o 
  -3   5   2       27.97       28.14      0.86 o 
  -2   5   2        1.00        2.81      0.47 o 
  -1   5   2        5.49        7.07      0.74 o 
   0   5   2        8.49       12.06      1.29 o 
   1   5   2     1136.49     1152.53      2.85 o 
   2   5   2      294.12      326.11      1.67 o 
   3   5   2      175.87      172.14      2.61 o 
   4   5   2        0.23        0.61      0.51 o 
   5   5   2      104.72      103.75      2.21 o 
   6   5   2        1.00        1.75      0.98 o 
   7   5   2       10.30        6.32      1.32 o 
  -6   6   2        2.27        2.04      2.60 o 
  -5   6   2        5.49        3.74      1.22 o 
  -4   6   2       55.45       56.70      2.06 o 
  -3   6   2        1.08        1.35      0.58 o 
  -2   6   2       19.07       20.96      0.72 o 
  -1   6   2       19.98       20.22      0.66 o 
   0   6   2      207.27      206.39      1.97 o 
   1   6   2      173.15      160.51      1.22 o 
   2   6   2      137.61      135.82      2.25 o 
   3   6   2        0.03        0.45      0.50 o 
   4   6   2      135.60      123.84      1.64 o 
   5   6   2        1.62        1.40      0.94 o 
   6   6   2       47.44       43.83      1.79 o 
   7   6   2        4.98        2.81      1.35 o 
  -6   7   2        6.29        5.23      1.51 o 
  -5   7   2        7.86        5.27      0.81 o 
  -4   7   2       10.56       10.31      1.07 o 
  -3   7   2      154.16      157.35      1.83 o 
  -2   7   2       16.93       11.38      1.98 o 
  -1   7   2       13.45       11.54      0.98 o 
   0   7   2       16.83       18.60      1.52 o 
   1   7   2        0.82        0.14      0.34 o 
   2   7   2      182.36      172.29      2.23 o 
   3   7   2       19.95       15.75      1.83 o 
   4   7   2       40.43       37.22      1.08 o 
   5   7   2       34.60       37.27      1.66 o 
   6   7   2        1.47        2.25      1.04 o 
  -5   8   2        5.54        3.52      0.76 o 
  -4   8   2       71.71       70.81      2.07 o 
  -3   8   2      209.92      203.87      3.11 o 
  -2   8   2       19.57       17.01      1.21 o 
  -1   8   2        0.03       -0.66      0.91 o 
   0   8   2       36.61       37.61      1.40 o 
   1   8   2      388.79      377.31      3.38 o 
   2   8   2        0.11        0.65      0.54 o 
   3   8   2       69.69       70.16      1.31 o 
   4   8   2        2.50        2.60      0.64 o 
   5   8   2       21.64       24.08      1.03 o 
   6   8   2       26.41       27.23      1.62 o 
  -5   9   2        1.80        1.22      0.97 o 
  -4   9   2       52.35       50.09      1.90 o 
  -3   9   2        5.38        4.24      1.04 o 
  -2   9   2       16.21       20.21      1.30 o 
  -1   9   2       35.89       34.42      1.52 o 
   0   9   2      264.92      260.32      3.21 o 
   1   9   2       91.30       86.95      1.88 o 
   2   9   2       26.48       21.72      4.13 o 
   3   9   2       69.45       75.61      1.42 o 
   4   9   2       56.71       47.15      1.22 o 
   5   9   2       10.56       11.53      1.12 o 
   6   9   2        0.91        0.71      1.03 o 
  -4  10   2        0.59        1.07      1.16 o 
  -3  10   2       33.85       38.96      1.91 o 
  -2  10   2       14.62       15.73      1.42 o 
  -1  10   2      110.63      105.10      2.36 o 
   0  10   2        0.25        0.11      1.02 o 
   1  10   2       13.95       15.59      1.15 o 
   2  10   2       46.11       45.31      1.75 o 
   3  10   2        5.89        4.95      0.69 o 
   4  10   2        0.49       -0.55      1.05 o 
   5  10   2        1.76        0.82      1.06 o 
  -3  11   2       55.14       55.40      2.16 o 
  -2  11   2        1.71        1.22      1.06 o 
  -1  11   2      133.69      141.19      2.88 o 
   0  11   2       78.42       75.97      2.12 o 
   1  11   2        2.01        1.64      0.88 o 
   2  11   2        9.53        8.58      1.20 o 
   3  11   2        2.53        2.96      1.19 o 
   4  11   2        2.12        1.22      1.26 o 
  -2  12   2       40.96       41.01      2.00 o 
  -1  12   2        6.40        5.02      1.15 o 
   0  12   2        0.36       -0.89      1.10 o 
   1  12   2        2.07        2.94      0.71 o 
   2  12   2        4.64        3.67      1.07 o 
   3  12   2       12.15       14.12      1.57 o 
   1  13   2        0.29       -0.90      0.90 o 
  -2 -11   3        5.21        4.58      1.14 o 
  -1 -11   3      127.71      130.55      2.76 o 
   0 -11   3        1.96        3.04      1.01 o 
   1 -11   3       18.45       23.12      1.74 o 
   2 -11   3       15.04       21.55      1.80 o 
   3 -11   3       20.94       23.69      1.94 o 
  -3 -10   3        4.75        6.04      1.15 o 
  -2 -10   3       81.21       84.16      2.23 o 
  -1 -10   3        1.46        1.56      0.81 o 
   0 -10   3       34.29       36.62      2.21 o 
   1 -10   3       17.62       23.06      1.49 o 
   2 -10   3       33.14       36.02      1.80 o 
   3 -10   3       14.34       18.70      1.51 o 
   4 -10   3        1.07        4.30      1.43 o 
  -4  -9   3        4.69        4.61      1.14 o 
  -3  -9   3        0.64        1.86      1.05 o 
  -2  -9   3       20.04       22.28      1.33 o 
  -1  -9   3        0.48        0.42      0.63 o 
   0  -9   3        9.67       10.25      0.63 o 
   1  -9   3       25.03       24.03      0.75 o 
   2  -9   3        0.44        0.14      1.06 o 
   3  -9   3       17.66       18.09      1.55 o 
   4  -9   3        9.64       10.99      1.42 o 
   5  -9   3        0.02        4.51      1.58 o 
  -5  -8   3       15.86       17.95      1.52 o 
  -4  -8   3        1.38        0.35      1.01 o 
  -3  -8   3       27.55       29.41      1.51 o 
  -2  -8   3        7.85        8.23      1.00 o 
  -1  -8   3        4.61        3.83      1.31 o 
   0  -8   3       40.93       37.51      1.54 o 
   1  -8   3        6.13        7.91      0.53 o 
   2  -8   3       87.09       75.50      3.88 o 
   3  -8   3       95.54       89.15      2.30 o 
   4  -8   3       28.09       27.36      1.68 o 
   5  -8   3       40.70       45.15      2.13 o 
  -5  -7   3        0.20        0.91      1.07 o 
  -4  -7   3       18.55       17.93      1.38 o 
  -3  -7   3       80.59       77.79      2.10 o 
  -2  -7   3      268.50      251.10      3.18 o 
  -1  -7   3       45.64       49.76      1.11 o 
   0  -7   3       63.41       60.23      0.99 o 
   1  -7   3       14.02       13.37      0.84 o 
   2  -7   3      138.52      136.28      2.05 o 
   3  -7   3       98.80       90.63      1.65 o 
   4  -7   3       22.18       23.23      1.53 o 
   5  -7   3       42.78       45.41      2.06 o 
   6  -7   3        2.28        5.36      1.25 o 
  -6  -6   3        0.28       -1.15      1.15 o 
  -5  -6   3       16.27       16.89      1.51 o 
  -4  -6   3       47.49       48.83      1.80 o 
  -3  -6   3      503.85      476.51      4.55 o 
  -2  -6   3      353.56      341.16      3.51 o 
  -1  -6   3       23.63       21.06      0.58 o 
   0  -6   3      140.12      131.36      1.43 o 
   1  -6   3        8.60       12.10      1.93 o 
   2  -6   3       81.17       80.80      2.21 o 
   3  -6   3       45.20       43.89      1.72 o 
   4  -6   3       33.25       33.29      1.60 o 
   5  -6   3        8.12        5.12      0.83 o 
   6  -6   3       27.29       23.05      2.27 o 
  -6  -5   3        7.19        5.83      1.29 o 
  -5  -5   3        1.06        1.58      1.09 o 
  -4  -5   3      100.83      107.21      2.42 o 
  -3  -5   3       64.70       64.46      1.77 o 
  -2  -5   3       14.33       14.10      0.98 o 
  -1  -5   3      139.36      130.20      2.63 o 
   0  -5   3      401.36      397.33      5.38 o 
   1  -5   3      621.39      638.10      5.07 o 
   2  -5   3       48.59       43.95      1.65 o 
   3  -5   3       16.07       20.11      0.86 o 
   4  -5   3      260.82      250.45      2.22 o 
   5  -5   3       91.95       95.63      2.95 o 
   6  -5   3       60.60       57.34      1.45 o 
   7  -5   3        1.59        0.17      1.37 o 
  -6  -4   3        4.92        6.13      1.38 o 
  -5  -4   3       11.78        9.76      1.40 o 
  -4  -4   3       14.60       12.16      0.77 o 
  -3  -4   3       31.29       24.80      0.77 o 
  -2  -4   3       72.06       72.34      1.00 o 
  -1  -4   3       93.25       95.85      0.85 o 
   0  -4   3      912.62      946.16      3.14 o 
   1  -4   3      637.29      688.24      7.94 o 
   2  -4   3      204.92      199.41      5.19 o 
   3  -4   3      477.23      463.37      8.66 o 
   4  -4   3       31.71       35.18      1.12 o 
   5  -4   3      183.38      185.36     13.78 o 
   6  -4   3       15.20       12.50      1.03 o 
   7  -4   3        2.62        7.28      1.70 o 
  -6  -3   3        0.01       -0.28      0.68 o 
  -5  -3   3       20.06       20.25      0.98 o 
  -4  -3   3       44.21       44.05      1.39 o 
  -3  -3   3      133.78      130.76      2.60 o 
  -2  -3   3       28.99       25.45      1.02 o 
  -1  -3   3       33.00       53.35      1.30 o 
   0  -3   3     2473.12     2462.56      4.63 o 
   1  -3   3      765.81      810.26      9.20 o 
   2  -3   3       16.57       11.52      0.55 o 
   3  -3   3       19.94       20.04      0.81 o 
   4  -3   3      122.62      128.01      2.20 o 
   5  -3   3       10.98       13.06      1.22 o 
   6  -3   3        0.84       -0.93      0.93 o 
   7  -3   3       10.59        9.08      1.07 o 
  -6  -2   3        3.47        3.93      0.96 o 
  -5  -2   3      158.55      152.59      3.89 o 
  -4  -2   3       48.82       48.23      1.12 o 
  -3  -2   3      201.61      209.91      1.81 o 
  -2  -2   3       73.14       91.58      1.08 o 
  -1  -2   3      681.83      689.76      2.64 o 
   0  -2   3     2390.50     2445.05     10.47 o 
   1  -2   3        4.96        7.32      0.62 o 
   2  -2   3        3.10       -0.61      0.75 o 
   3  -2   3       34.07       24.38      1.05 o 
   4  -2   3        0.32        0.19      0.83 o 
   5  -2   3        0.12       -0.21      1.06 o 
   6  -2   3       12.08       13.22      1.39 o 
   7  -2   3       41.78       45.87      1.96 o 
  -7  -1   3        0.72        1.23      2.11 o 
  -6  -1   3       21.07       21.61      2.51 o 
  -5  -1   3       38.55       35.47      1.75 o 
  -4  -1   3      278.47      280.23      3.77 o 
  -3  -1   3       22.30       20.38      0.73 o 
  -2  -1   3      107.43       98.49      0.70 o 
  -1  -1   3      381.23      366.21      1.04 o 
   0  -1   3     1476.35     1421.13     14.40 o 
   1  -1   3        1.63        3.71      0.79 o 
   2  -1   3      101.93       98.13      1.40 o 
   3  -1   3        1.92        2.97      0.83 o 
   4  -1   3      307.02      385.78      3.62 o 
   5  -1   3      162.92      164.59      2.75 o 
   6  -1   3       18.61       15.62      1.43 o 
   7  -1   3       28.35       31.22      1.73 o 
  -7   0   3        0.06        1.07      1.04 o 
  -6   0   3       30.08       28.92      1.45 o 
  -5   0   3        6.68        4.05      0.81 o 
  -4   0   3       27.93       21.96      1.14 o 
  -3   0   3       46.87       44.28      0.78 o 
  -2   0   3       52.78       64.61      1.22 o 
  -1   0   3     2191.69     2243.62      8.01 o 
   0   0   3        6.87       10.28      1.54 o 
   1   0   3      254.11      248.52      1.29 o 
   2   0   3     1326.74     1275.46      6.71 o 
   3   0   3      929.98     1128.79      2.78 o 
   4   0   3      163.62      163.51      4.96 o 
   5   0   3      196.39      189.84      2.90 o 
   6   0   3        1.94       -1.05      1.13 o 
   7   0   3       46.37       42.56      1.85 o 
  -7   1   3        0.30        1.32      1.11 o 
  -6   1   3        4.51        6.12      1.11 o 
  -5   1   3       36.28       38.57      1.29 o 
  -4   1   3       87.07       90.34      1.51 o 
  -3   1   3       79.98       72.47      0.78 o 
  -2   1   3      520.91      621.41     11.30 o 
  -1   1   3     3173.37     3035.21      3.62 o 
   0   1   3     2556.88     2551.56     61.71 o 
   1   1   3     1097.80     1068.72      9.26 o 
   2   1   3      622.80      569.72      1.50 o 
   3   1   3       59.48       54.48      0.59 o 
   4   1   3       24.88       22.20      0.60 o 
   5   1   3       63.27       60.95      1.84 o 
   6   1   3       16.51       13.46      1.44 o 
   7   1   3        0.89        0.53      1.05 o 
  -6   2   3       81.29       82.45      4.83 o 
  -5   2   3       59.97       64.10      1.55 o 
  -4   2   3      250.34      252.55      4.33 o 
  -3   2   3      139.50      137.08      1.12 o 
  -2   2   3     1575.54     1641.47      3.53 o 
  -1   2   3      645.80      594.90      1.87 o 
   0   2   3      455.88      517.99      2.55 o 
   1   2   3     2948.36     2814.23      3.99 o 
   2   2   3       40.92       45.62      0.74 o 
   3   2   3       56.15       44.61      0.45 o 
   4   2   3       13.15       13.90      0.60 o 
   5   2   3       32.47       27.80      3.09 o 
   6   2   3        0.01        0.56      1.09 o 
   7   2   3       44.72       39.96      1.87 o 
  -6   3   3        6.96        7.43      1.11 o 
  -5   3   3       58.03       61.28      1.58 o 
  -4   3   3      159.27      164.70      2.05 o 
  -3   3   3       33.20       43.28      1.50 o 
  -2   3   3      458.44      489.73      5.38 o 
  -1   3   3     1131.79     1233.27      5.97 o 
   0   3   3      882.61      837.22      8.81 o 
   1   3   3      917.34      935.33      6.49 o 
   2   3   3      413.90      427.55      1.43 o 
   3   3   3       84.89       85.57      2.62 o 
   4   3   3      286.58      280.76      3.01 o 
   5   3   3      157.67      153.05      2.14 o 
   6   3   3        4.10        3.55      1.16 o 
   7   3   3        8.73       12.70      1.46 o 
  -6   4   3       11.33       12.94      1.20 o 
  -5   4   3       19.81       22.37      1.23 o 
  -4   4   3       14.87       13.93      1.27 o 
  -3   4   3       15.73       14.22      0.76 o 
  -2   4   3      645.07      661.43      2.84 o 
  -1   4   3      646.46      688.25      2.14 o 
   0   4   3      195.96      203.55      1.03 o 
   1   4   3       75.70       68.32      0.69 o 
   2   4   3     2928.05     2935.78      6.77 o 
   3   4   3       28.05       26.81      1.25 o 
   4   4   3      208.08      210.70      1.86 o 
   5   4   3       85.47       81.10      1.45 o 
   6   4   3       50.68       50.12      2.00 o 
   7   4   3        2.66        4.96      1.22 o 
  -6   5   3       18.50       21.63      3.08 o 
  -5   5   3       19.14       17.22      1.42 o 
  -4   5   3       52.46       51.27      3.00 o 
  -3   5   3      159.91      157.52      1.70 o 
  -2   5   3       70.82       67.93      1.05 o 
  -1   5   3       24.49       31.87      0.56 o 
   0   5   3        2.80        2.82      0.27 o 
   1   5   3      865.93      902.48      6.30 o 
   2   5   3        0.51        1.57      0.53 o 
   3   5   3        0.83        1.91      0.33 o 
   4   5   3       28.94       27.30      0.84 o 
   5   5   3      146.21      147.22      2.51 o 
   6   5   3        4.63        2.86      1.01 o 
   7   5   3        0.86        0.45      1.16 o 
  -6   6   3        0.43       -0.46      1.33 o 
  -5   6   3        0.00       -0.13      1.08 o 
  -4   6   3      123.93      117.44      1.99 o 
  -3   6   3       30.77       23.76      0.86 o 
  -2   6   3      162.17      166.32      1.65 o 
  -1   6   3        0.07        0.63      0.38 o 
   0   6   3        2.73        3.49      0.67 o 
   1   6   3       24.32       27.21      1.62 o 
   2   6   3       13.81       15.37      0.76 o 
   3   6   3        1.44        2.39      0.54 o 
   4   6   3      161.89      152.81      3.98 o 
   5   6   3       48.68       43.78      1.41 o 
   6   6   3        2.20        0.94      0.67 o 
   7   6   3       17.83       22.69      1.85 o 
  -5   7   3       10.79       10.26      1.41 o 
  -4   7   3       81.35       73.33      1.51 o 
  -3   7   3       57.71       58.25      1.48 o 
  -2   7   3       13.71       12.33      1.32 o 
  -1   7   3        4.41        2.23      0.84 o 
   0   7   3       38.38       35.95      0.79 o 
   1   7   3      164.36      165.18      2.18 o 
   2   7   3       97.32       94.26      1.63 o 
   3   7   3       56.77       52.81      1.57 o 
   4   7   3       10.27        8.77      0.76 o 
   5   7   3        9.40        8.34      1.08 o 
   6   7   3        5.69        5.46      1.09 o 
   7   7   3        7.34        6.30      1.40 o 
  -5   8   3        6.88        2.14      1.37 o 
  -4   8   3        5.52        3.15      1.08 o 
  -3   8   3        1.33        0.01      1.08 o 
  -2   8   3      102.13       97.83      2.21 o 
  -1   8   3      131.46      126.05      2.30 o 
   0   8   3      296.40      279.16      3.13 o 
   1   8   3      130.94      126.96      2.10 o 
   2   8   3        0.73        0.36      0.66 o 
   3   8   3      287.13      282.78      2.49 o 
   4   8   3        9.23       10.54      0.81 o 
   5   8   3        4.33        5.27      0.72 o 
   6   8   3        7.96        9.15      1.33 o 
  -4   9   3        1.01        1.20      1.00 o 
  -3   9   3       39.48       34.22      1.65 o 
  -2   9   3      106.97      106.36      2.42 o 
  -1   9   3       55.37       52.00      1.71 o 
   0   9   3       52.64       49.86      1.66 o 
   1   9   3        6.88        3.94      0.96 o 
   2   9   3       58.98       51.74      1.11 o 
   3   9   3      127.32      134.09      1.88 o 
   4   9   3        3.60        4.44      0.76 o 
   5   9   3        0.43        1.15      0.72 o 
   6   9   3        2.50        1.77      1.15 o 
  -4  10   3        0.43       -0.79      1.00 o 
  -3  10   3       30.44       30.51      1.66 o 
  -2  10   3       46.84       48.57      1.91 o 
  -1  10   3        3.92        3.04      1.11 o 
   0  10   3       29.98       28.69      1.46 o 
   1  10   3        1.01        0.71      0.95 o 
   2  10   3       96.15       99.23      1.53 o 
   3  10   3        2.33        2.83      0.76 o 
   4  10   3        3.31        4.66      0.76 o 
   5  10   3        0.31       -0.37      0.67 o 
  -3  11   3       28.63       29.09      1.76 o 
  -2  11   3        0.35       -0.61      1.22 o 
  -1  11   3        9.69       10.51      1.39 o 
   0  11   3       43.16       42.15      1.70 o 
   1  11   3       76.32       79.50      2.05 o 
   2  11   3       20.03       21.56      1.42 o 
   3  11   3        9.40        9.00      0.85 o 
   4  11   3       13.84       15.76      1.14 o 
  -2  12   3       41.91       42.03      2.05 o 
  -1  12   3        1.54        1.38      1.04 o 
   0  12   3       14.20       15.49      1.40 o 
   1  12   3       10.54       12.90      1.18 o 
   2  12   3        3.24        1.91      1.18 o 
   3  12   3       12.42       14.94      1.46 o 
   1  13   3        0.03        2.64      2.03 o 
  -1 -11   4       34.86       32.16      1.58 o 
   0 -11   4        8.98        8.49      1.37 o 
   1 -11   4       68.08       90.18      2.63 o 
   2 -11   4       15.51       20.65      1.82 o 
  -3 -10   4        0.85        1.49      1.00 o 
  -2 -10   4       38.60       41.29      1.70 o 
  -1 -10   4        2.60        1.40      0.85 o 
   0 -10   4       38.15       38.30      3.19 o 
   1 -10   4        1.35        2.02      0.85 o 
   2 -10   4       33.88       31.02      1.76 o 
   3 -10   4        0.85        0.60      1.10 o 
   4 -10   4        0.27        1.39      1.38 o 
  -4  -9   4        0.22        0.56      0.92 o 
  -3  -9   4        6.95        8.92      1.22 o 
  -2  -9   4       21.80       23.25      1.40 o 
  -1  -9   4        2.50        1.17      0.69 o 
   0  -9   4        6.06        7.88      0.94 o 
   1  -9   4      123.61      115.72      6.79 o 
   2  -9   4       36.98       33.70      2.54 o 
   3  -9   4        0.01       -0.92      1.20 o 
   4  -9   4       10.19        8.84      1.51 o 
  -4  -8   4        1.01        2.12      1.12 o 
  -3  -8   4       24.02       25.18      1.43 o 
  -2  -8   4        9.67        8.21      1.09 o 
  -1  -8   4       39.74       40.94      1.59 o 
   0  -8   4        7.58        3.78      0.51 o 
   1  -8   4       83.32       79.98      1.82 o 
   2  -8   4        0.29       -0.09      0.88 o 
   3  -8   4       17.40       16.55      1.20 o 
   4  -8   4       20.29       21.26      1.56 o 
   5  -8   4        3.59        3.73      1.34 o 
  -5  -7   4        0.02        1.96      1.25 o 
  -4  -7   4       44.03       44.87      1.85 o 
  -3  -7   4       16.53       12.40      1.14 o 
  -2  -7   4        0.56        1.51      0.81 o 
  -1  -7   4        0.17       -0.58      0.58 o 
   0  -7   4        1.96        1.70      0.56 o 
   1  -7   4        6.00        8.06      0.66 o 
   2  -7   4       58.60       53.65      2.25 o 
   3  -7   4        3.53        2.75      1.57 o 
   4  -7   4        7.29        5.98      1.55 o 
   5  -7   4       48.43       49.55      2.13 o 
   6  -7   4       19.43       21.10      1.54 o 
  -5  -6   4       25.79       25.63      1.62 o 
  -4  -6   4        0.73        1.35      0.91 o 
  -3  -6   4        1.56        1.02      0.99 o 
  -2  -6   4       53.03       52.67      1.70 o 
  -1  -6   4        5.59        2.62      0.59 o 
   0  -6   4       86.69       88.63      2.50 o 
   1  -6   4       60.11       54.66      2.76 o 
   2  -6   4       58.81       57.45      2.15 o 
   3  -6   4       18.95       18.21      1.64 o 
   4  -6   4      353.85      367.13      4.08 o 
   5  -6   4      157.42      144.99      4.95 o 
   6  -6   4       11.71       10.68      1.23 o 
  -6  -5   4        7.01        4.98      1.51 o 
  -5  -5   4        7.78        7.79      1.25 o 
  -4  -5   4       30.42       27.68      1.53 o 
  -3  -5   4       23.42       23.20      1.44 o 
  -2  -5   4       32.74       26.58      1.25 o 
  -1  -5   4       90.32       92.87      1.43 o 
   0  -5   4       15.93       15.90      1.73 o 
   1  -5   4      537.19      530.31     13.88 o 
   2  -5   4       11.79       13.67      1.63 o 
   3  -5   4      323.01      302.82      3.38 o 
   4  -5   4      579.10      566.82      4.74 o 
   5  -5   4        3.17        3.09      1.46 o 
   6  -5   4       21.39       21.52      2.07 o 
   7  -5   4        1.80        3.95      1.34 o 
  -6  -4   4        3.55        3.90      1.38 o 
  -5  -4   4        0.13       -0.42      1.18 o 
  -4  -4   4       72.11       77.59      2.20 o 
  -3  -4   4        0.34        1.44      0.57 o 
  -2  -4   4       88.27       98.90      1.24 o 
  -1  -4   4      159.12      146.00      3.87 o 
   0  -4   4       30.16       20.34      2.20 o 
   1  -4   4        7.84        6.07      0.45 o 
   2  -4   4      297.89      255.79     23.07 o 
   3  -4   4      169.49      170.97      3.00 o 
   4  -4   4       44.66       48.52      1.23 o 
   5  -4   4        2.77        0.80      2.35 o 
   6  -4   4        0.04        1.42      1.86 o 
   7  -4   4       47.62       52.89      1.56 o 
  -6  -3   4        0.03        0.56      1.21 o 
  -5  -3   4       11.89       13.28      0.95 o 
  -4  -3   4       99.24       99.06      1.57 o 
  -3  -3   4      234.52      240.93      2.38 o 
  -2  -3   4      160.23      163.34      1.52 o 
  -1  -3   4      558.32      571.96      2.08 o 
   0  -3   4     1088.01     1182.45      5.60 o 
   1  -3   4       27.93       23.11      0.81 o 
   2  -3   4      118.55      118.10      1.69 o 
   3  -3   4       58.98       66.97      1.79 o 
   4  -3   4        2.63        3.77      1.31 o 
   5  -3   4        1.06        1.01      1.09 o 
   6  -3   4       11.66       14.06      1.36 o 
   7  -3   4        3.46        1.21      0.99 o 
  -6  -2   4       14.98       15.82      1.49 o 
  -5  -2   4      136.35      136.12      2.46 o 
  -4  -2   4       34.84       35.42      1.05 o 
  -3  -2   4       93.75       97.74      1.86 o 
  -2  -2   4      219.83      232.95      1.42 o 
  -1  -2   4     2229.73     2250.85      9.38 o 
   0  -2   4      970.07     1021.14      4.40 o 
   1  -2   4       27.87       31.19      0.53 o 
   2  -2   4       87.47       74.41      1.53 o 
   3  -2   4      698.99      768.39      4.64 o 
   4  -2   4       11.28        9.95      1.13 o 
   5  -2   4        0.01        0.03      1.02 o 
   6  -2   4       21.46       20.51      1.63 o 
   7  -2   4        0.01        0.11      1.31 o 
  -6  -1   4       22.80       21.56      2.04 o 
  -5  -1   4       15.72       13.14      0.96 o 
  -4  -1   4       32.04       31.38      0.84 o 
  -3  -1   4        1.64        0.35      0.52 o 
  -2  -1   4      488.07      495.53      4.20 o 
  -1  -1   4      205.93      210.99      1.80 o 
   0  -1   4       30.66       40.38      0.99 o 
   1  -1   4      530.27      512.56      2.48 o 
   2  -1   4     1061.38     1127.83      4.84 o 
   3  -1   4      335.57      326.90      3.04 o 
   4  -1   4       20.83       25.97      1.37 o 
   5  -1   4       67.77       69.64      2.01 o 
   6  -1   4       21.84       16.11      1.44 o 
   7  -1   4        1.28        2.44      1.41 o 
  -6   0   4       26.14       23.71      1.25 o 
  -5   0   4       38.45       42.02      2.48 o 
  -4   0   4       96.17       96.51      1.54 o 
  -3   0   4       19.77       17.36      1.03 o 
  -2   0   4      148.23      169.45      1.90 o 
  -1   0   4      606.23      619.24      4.46 o 
   0   0   4      110.65      105.44      4.64 o 
   1   0   4      531.37      544.17      4.59 o 
   2   0   4        8.36       10.07      0.37 o 
   3   0   4      327.89      375.06      3.24 o 
   4   0   4      115.35      112.28      2.15 o 
   5   0   4       64.00       59.68      1.89 o 
   6   0   4        7.65        6.44      1.22 o 
   7   0   4       18.43       13.31      1.41 o 
  -6   1   4       26.86       33.13      1.41 o 
  -5   1   4      156.20      159.27      4.26 o 
  -4   1   4       27.41       23.01      1.03 o 
  -3   1   4      160.32      147.68      1.65 o 
  -2   1   4      181.52      183.91      3.69 o 
  -1   1   4      138.97      147.25      2.46 o 
   0   1   4      122.86      138.56     10.53 o 
   1   1   4      550.50      611.99      7.10 o 
   2   1   4      481.79      506.76      4.48 o 
   3   1   4      602.09      613.23      2.10 o 
   4   1   4       82.69       87.31      1.89 o 
   5   1   4       20.14       23.33      1.42 o 
   6   1   4      227.30      207.90      3.42 o 
   7   1   4        5.56        4.09      1.24 o 
   8   1   4       36.85       36.83      2.00 o 
  -6   2   4       49.01       55.41      5.25 o 
  -5   2   4        0.73       -0.14      0.94 o 
  -4   2   4       37.54       37.83      1.19 o 
  -3   2   4       11.49       10.13      0.49 o 
  -2   2   4     1083.67     1169.72      3.44 o 
  -1   2   4       12.55       16.93      0.70 o 
   0   2   4       40.27       41.05      3.45 o 
   1   2   4       41.66       32.12      0.77 o 
   2   2   4      295.59      294.46      4.53 o 
   3   2   4      327.30      327.92      1.71 o 
   4   2   4       14.14       12.77      0.44 o 
   5   2   4      145.95      136.20      2.71 o 
   6   2   4       38.27       35.40      1.75 o 
   7   2   4       12.38       14.95      1.47 o 
  -6   3   4        6.97        7.19      1.06 o 
  -5   3   4        0.05       -0.18      1.51 o 
  -4   3   4       21.65       22.38      1.07 o 
  -3   3   4      316.84      343.25      6.88 o 
  -2   3   4      420.45      377.46      4.86 o 
  -1   3   4       18.51       28.79      0.60 o 
   0   3   4       89.92       77.45      0.86 o 
   1   3   4      785.22      860.08      4.30 o 
   2   3   4     1148.12     1184.57     21.26 o 
   3   3   4       88.75       85.63      1.46 o 
   4   3   4        0.32        0.51      0.31 o 
   5   3   4        5.76        5.33      1.12 o 
   6   3   4       20.02       22.00      1.59 o 
   7   3   4       21.14       23.70      1.63 o 
  -6   4   4        5.34        9.37      2.04 o 
  -5   4   4        0.87        1.44      0.94 o 
  -4   4   4        1.67        4.15      2.53 o 
  -3   4   4      169.74      157.94      1.82 o 
  -2   4   4       49.45       45.19      1.59 o 
  -1   4   4      113.84       92.51      0.89 o 
   0   4   4      476.89      490.60      1.77 o 
   1   4   4      583.60      631.03      2.03 o 
   2   4   4      975.05      961.62      3.12 o 
   3   4   4        4.70        4.56      0.33 o 
   4   4   4       23.52       23.08      0.66 o 
   5   4   4      199.53      185.59      3.13 o 
   6   4   4       76.15       69.16      2.23 o 
   7   4   4       14.91       17.30      1.52 o 
  -6   5   4        6.78        9.78      1.63 o 
  -5   5   4        5.42        6.30      1.35 o 
  -4   5   4       76.09       77.58      2.24 o 
  -3   5   4       88.53       91.64      4.25 o 
  -2   5   4      209.46      218.98      1.85 o 
  -1   5   4      213.52      198.33      1.58 o 
   0   5   4       63.74       66.96      0.75 o 
   1   5   4      583.89      565.81      9.21 o 
   2   5   4      308.33      328.52      7.50 o 
   3   5   4       49.53       47.13      0.65 o 
   4   5   4       94.45       88.31      1.73 o 
   5   5   4      182.40      185.51      3.26 o 
   6   5   4        0.69       -0.37      1.06 o 
   7   5   4        0.07        2.42      1.32 o 
  -5   6   4       18.05       21.68      1.63 o 
  -4   6   4      172.79      172.91      8.95 o 
  -3   6   4        8.26        7.54      0.71 o 
  -2   6   4      156.59      161.23      3.34 o 
  -1   6   4       13.51       15.39      1.23 o 
   0   6   4      101.69       85.05     14.70 o 
   1   6   4      423.84      429.63      3.33 o 
   2   6   4       45.99       50.58      1.24 o 
   3   6   4       13.42       13.79      0.54 o 
   4   6   4      101.44      108.41      1.56 o 
   5   6   4        7.91        6.82      0.64 o 
   6   6   4        5.49        4.51      1.15 o 
   7   6   4        2.22        3.08      1.24 o 
  -5   7   4       25.28       25.44      1.85 o 
  -4   7   4       29.55       27.94      1.08 o 
  -3   7   4       62.64       60.30      1.26 o 
  -2   7   4        2.20        2.33      1.04 o 
  -1   7   4      136.14      137.95      2.26 o 
   0   7   4       45.72       48.12      0.93 o 
   1   7   4      156.48      140.55      2.09 o 
   2   7   4       45.69       44.85      1.27 o 
   3   7   4        2.71        2.92      0.44 o 
   4   7   4       21.04       25.86      1.04 o 
   5   7   4        0.16       -0.56      0.69 o 
   6   7   4        9.89       12.27      1.38 o 
   7   7   4        0.21        1.71      1.28 o 
  -5   8   4        0.04       -1.41      1.41 o 
  -4   8   4       22.77       21.59      1.02 o 
  -3   8   4        8.03        7.75      1.18 o 
  -2   8   4       27.27       26.04      1.44 o 
  -1   8   4       79.72       76.29      1.91 o 
   0   8   4      674.48      618.63      4.65 o 
   1   8   4        7.09        6.81      0.91 o 
   2   8   4       32.44       31.06      1.22 o 
   3   8   4       75.81       75.49      1.96 o 
   4   8   4       23.12       18.52      0.92 o 
   5   8   4       17.31       18.60      0.96 o 
   6   8   4        8.27        7.50      0.80 o 
  -4   9   4        0.56        1.99      1.06 o 
  -3   9   4        0.13       -1.16      1.16 o 
  -2   9   4       56.76       56.69      1.90 o 
  -1   9   4       54.10       44.43      1.60 o 
   0   9   4        0.83        0.65      0.87 o 
   1   9   4        0.03        1.05      0.84 o 
   2   9   4       66.46       66.34      1.66 o 
   3   9   4        0.01       -0.48      0.90 o 
   4   9   4        9.41        9.42      0.84 o 
   5   9   4        9.76        9.94      0.89 o 
   6   9   4        3.04        3.58      0.97 o 
  -4  10   4        7.79        7.72      1.26 o 
  -3  10   4       30.14       28.19      1.61 o 
  -2  10   4       46.71       43.34      1.77 o 
  -1  10   4       16.61       17.91      1.37 o 
   0  10   4        6.38        7.45      1.07 o 
   1  10   4       17.78       15.62      1.13 o 
   2  10   4       81.40       85.24      1.95 o 
   3  10   4       11.70       11.73      1.23 o 
   4  10   4        9.34       13.33      1.71 o 
   5  10   4        0.08       -0.72      0.72 o 
  -3  11   4       20.92       21.61      1.67 o 
  -2  11   4       11.80       14.44      1.48 o 
  -1  11   4       29.71       30.42      1.60 o 
   0  11   4        7.89        8.14      1.34 o 
   1  11   4       76.22       80.99      2.12 o 
   2  11   4       31.37       35.27      1.13 o 
   3  11   4        4.11        6.34      1.35 o 
   4  11   4       11.87       14.56      1.04 o 
  -2  12   4        5.14        7.65      1.43 o 
  -1  12   4        7.69        9.62      1.30 o 
   0  12   4       41.08       43.23      1.86 o 
   1  12   4       21.07       23.98      1.41 o 
   2  12   4        0.53        0.11      1.15 o 
   3  12   4       27.46       31.11      1.50 o 
   0 -11   5        0.27       -0.71      1.18 o 
   1 -11   5       44.55       40.53     10.91 o 
  -2 -10   5        7.58        8.08      1.28 o 
  -1 -10   5        1.39        1.03      0.69 o 
   0 -10   5       39.65       38.05      1.74 o 
   1 -10   5        0.08        0.28      0.79 o 
   2 -10   5       41.59       48.29      1.39 o 
   3 -10   5       10.75       13.31      1.61 o 
  -3  -9   5       18.42       17.46      1.41 o 
  -2  -9   5        7.70        8.45      1.19 o 
  -1  -9   5       13.74       14.14      0.87 o 
   0  -9   5       21.76       22.00      1.44 o 
   1  -9   5       15.24       17.04      1.20 o 
   2  -9   5       12.85       14.44      1.02 o 
   3  -9   5        1.19        0.66      1.00 o 
   4  -9   5        3.27        3.82      1.38 o 
  -4  -8   5       38.11       44.32      2.00 o 
  -3  -8   5       45.75       47.72      1.91 o 
  -2  -8   5        4.22        2.79      0.95 o 
  -1  -8   5       15.52       18.29      0.89 o 
   0  -8   5        0.26        0.16      0.51 o 
   1  -8   5       29.18       29.61      1.49 o 
   2  -8   5        1.25       -0.98      1.42 o 
   3  -8   5        0.18        0.46      0.95 o 
   4  -8   5        0.56        0.82      1.38 o 
   5  -8   5       14.01       17.49      1.71 o 
  -4  -7   5       38.74       41.97      1.90 o 
  -3  -7   5       15.72       13.58      1.24 o 
  -2  -7   5       24.71       26.46      1.35 o 
  -1  -7   5       27.85       30.59      0.97 o 
   0  -7   5        0.13       -0.11      0.53 o 
   1  -7   5       64.66       62.41      1.88 o 
   2  -7   5       42.79       39.08      2.22 o 
   3  -7   5        0.09        1.67      1.83 o 
   4  -7   5       11.14        9.20      1.80 o 
   5  -7   5        7.11        9.24      1.09 o 
   6  -7   5        3.93        1.03      1.38 o 
  -5  -6   5        7.41        7.63      1.30 o 
  -4  -6   5        0.74        0.61      1.23 o 
  -3  -6   5       12.91       13.02      1.16 o 
  -2  -6   5        0.14       -0.13      0.70 o 
  -1  -6   5        2.66        4.93      1.00 o 
   0  -6   5      220.66      221.32      1.96 o 
   1  -6   5       85.50       76.09      2.28 o 
   2  -6   5       97.90       95.23      2.76 o 
   3  -6   5        7.71       10.23      1.75 o 
   4  -6   5      145.35      151.11      3.04 o 
   5  -6   5        1.84        2.74      1.61 o 
   6  -6   5       12.53       14.78      1.54 o 
  -5  -5   5        0.72       -0.70      0.98 o 
  -4  -5   5        2.11        0.51      1.12 o 
  -3  -5   5       57.51       61.25      1.89 o 
  -2  -5   5      348.27      334.41      2.62 o 
  -1  -5   5      189.08      188.11      1.74 o 
   0  -5   5        0.04        0.69      0.72 o 
   1  -5   5      279.10      261.11      6.79 o 
   2  -5   5        0.00        1.24      1.69 o 
   3  -5   5      935.79      901.24      5.92 o 
   4  -5   5      180.55      171.39      3.03 o 
   5  -5   5        8.54        6.52      1.49 o 
   6  -5   5       19.70       23.29      1.94 o 
  -5  -4   5        8.50        7.68      1.30 o 
  -4  -4   5        5.50        4.54      1.07 o 
  -3  -4   5      277.55      270.34      2.45 o 
  -2  -4   5      282.32      274.29      2.22 o 
  -1  -4   5      165.81      167.61      1.69 o 
   0  -4   5       16.55       16.23      0.65 o 
   1  -4   5      117.03      121.26      1.29 o 
   2  -4   5      395.47      383.08      3.79 o 
   3  -4   5      447.67      417.31      3.95 o 
   4  -4   5        2.88        2.24      1.40 o 
   5  -4   5        1.52       -0.67      1.64 o 
   6  -4   5        1.88        2.78      1.80 o 
   7  -4   5       29.76       36.74      2.31 o 
  -6  -3   5        8.20        8.65      1.61 o 
  -5  -3   5       29.27       28.10      1.17 o 
  -4  -3   5       44.69       44.61      1.41 o 
  -3  -3   5      138.56      138.34      2.75 o 
  -2  -3   5      323.59      333.25      1.93 o 
  -1  -3   5       26.92       31.79      0.68 o 
   0  -3   5      171.77      155.87      1.46 o 
   1  -3   5        0.08        0.59      0.33 o 
   2  -3   5      261.64      259.31      2.91 o 
   3  -3   5       11.65        9.08      1.26 o 
   4  -3   5       16.10       15.94      1.64 o 
   5  -3   5       25.73       27.17      1.78 o 
   6  -3   5       19.93       24.30      1.62 o 
   7  -3   5        4.37        4.31      0.98 o 
  -5  -2   5       52.25       55.04      1.46 o 
  -4  -2   5        2.62        1.66      0.69 o 
  -3  -2   5      153.06      151.85      2.79 o 
  -2  -2   5       19.25       18.85      0.79 o 
  -1  -2   5      502.71      476.78      1.64 o 
   0  -2   5      402.29      421.19      2.17 o 
   1  -2   5      534.96      507.63      2.37 o 
   2  -2   5      149.90      162.44      2.24 o 
   3  -2   5      536.76      580.03      4.33 o 
   4  -2   5       61.37       56.24      1.76 o 
   5  -2   5        6.06        5.37      1.29 o 
   6  -2   5       39.95       47.10      2.04 o 
   7  -2   5       10.30        6.92      1.33 o 
  -6  -1   5        3.02        1.84      1.10 o 
  -5  -1   5        5.70        5.05      0.88 o 
  -4  -1   5       26.23       25.27      0.84 o 
  -3  -1   5        1.05        1.13      0.51 o 
  -2  -1   5      645.27      632.67      7.54 o 
  -1  -1   5      219.52      221.37      2.22 o 
   0  -1   5       18.65       21.02      0.60 o 
   1  -1   5     1181.06     1118.59      4.58 o 
   2  -1   5      203.59      215.56      2.40 o 
   3  -1   5        0.26        6.76      1.02 o 
   4  -1   5       19.01       23.03      1.38 o 
   5  -1   5        9.36       12.85      1.36 o 
   6  -1   5       57.78       53.43      2.16 o 
   7  -1   5        0.41       -0.31      1.22 o 
  -6   0   5       12.63       10.09      1.16 o 
  -5   0   5       27.73       30.90      1.24 o 
  -4   0   5       29.61       26.57      1.06 o 
  -3   0   5       36.04       41.14      1.05 o 
  -2   0   5      237.80      215.25      1.26 o 
  -1   0   5       59.42       68.58      0.81 o 
   0   0   5       20.20       17.85      1.42 o 
   1   0   5      253.28      259.02      3.73 o 
   2   0   5       19.70       13.58      0.44 o 
   3   0   5       71.84       64.09      1.03 o 
   4   0   5       79.08       83.33      2.00 o 
   5   0   5       16.22        8.30      1.29 o 
   6   0   5        8.12        7.85      1.41 o 
   7   0   5        5.26        5.46      1.49 o 
  -6   1   5       63.89       67.88      1.79 o 
  -5   1   5       28.92       26.86      1.23 o 
  -4   1   5       19.93       17.23      1.01 o 
  -3   1   5      225.97      233.52      8.85 o 
  -2   1   5       77.86       90.15      0.91 o 
  -1   1   5       14.30       10.17      0.40 o 
   0   1   5       51.64       47.44      4.43 o 
   1   1   5        5.81        5.26      0.48 o 
   2   1   5      104.69      106.42      0.99 o 
   3   1   5      271.28      238.72      2.01 o 
   4   1   5       87.32       73.63      1.88 o 
   5   1   5       62.96       64.73      2.02 o 
   6   1   5       51.88       47.34      1.98 o 
   7   1   5        7.45        4.21      1.44 o 
  -6   2   5       14.73       16.70      1.23 o 
  -5   2   5       10.81        7.41      1.04 o 
  -4   2   5        0.57        1.80      0.82 o 
  -3   2   5       41.72       45.36      3.16 o 
  -2   2   5      116.38      114.27      1.92 o 
  -1   2   5      253.14      288.77      7.17 o 
   0   2   5       82.73       85.75      7.14 o 
   1   2   5       19.11       19.52      0.58 o 
   2   2   5        9.83       10.27      0.55 o 
   3   2   5      635.72      611.74      2.31 o 
   4   2   5       43.30       47.19      0.83 o 
   5   2   5      288.45      286.32      3.71 o 
   6   2   5       16.73       15.07      1.43 o 
   7   2   5        2.14        1.15      1.12 o 
  -6   3   5        0.86        0.98      1.08 o 
  -5   3   5        4.54        3.49      1.61 o 
  -4   3   5        1.51        2.45      0.96 o 
  -3   3   5       47.38       43.84      0.95 o 
  -2   3   5       31.69       31.11      1.30 o 
  -1   3   5     1263.18     1325.52      3.88 o 
   0   3   5      453.77      451.93      2.13 o 
   1   3   5      253.94      271.51      3.38 o 
   2   3   5      919.01      969.00      6.44 o 
   3   3   5       47.57       53.14      0.63 o 
   4   3   5      335.19      334.85      2.77 o 
   5   3   5      420.23      433.08      4.61 o 
   6   3   5        0.17       -1.16      1.17 o 
   7   3   5       13.09       12.58      1.37 o 
  -6   4   5       15.03       20.74      2.18 o 
  -5   4   5        6.09        5.24      1.38 o 
  -4   4   5        5.32        4.27      1.26 o 
  -3   4   5      258.19      248.99      4.27 o 
  -2   4   5       26.19       22.85      1.25 o 
  -1   4   5      500.85      513.95      2.55 o 
   0   4   5      139.17      138.88      1.79 o 
   1   4   5      479.55      520.30      2.62 o 
   2   4   5       13.26       11.63      0.57 o 
   3   4   5        5.23        3.25      0.34 o 
   4   4   5      417.94      410.36      5.12 o 
   5   4   5       84.74       84.39      2.33 o 
   6   4   5        7.73        9.31      1.22 o 
   7   4   5       13.78       14.18      1.43 o 
  -5   5   5        1.33        0.14      1.11 o 
  -4   5   5       55.65       58.33      2.12 o 
  -3   5   5      517.94      480.83      6.85 o 
  -2   5   5       23.28       24.62      0.82 o 
  -1   5   5        0.13       -0.06      0.47 o 
   0   5   5      143.58      149.35      1.42 o 
   1   5   5        0.05        0.23      0.34 o 
   2   5   5       25.56       23.95      0.67 o 
   3   5   5       83.92       86.77      0.87 o 
   4   5   5      373.90      349.18      2.11 o 
   5   5   5       42.76       44.29      1.28 o 
   6   5   5       20.51       20.44      1.47 o 
   7   5   5        3.24        7.19      1.40 o 
  -5   6   5        3.33        6.70      1.47 o 
  -4   6   5       72.94       72.43      2.35 o 
  -3   6   5       14.05       11.65      0.80 o 
  -2   6   5       28.12       25.82      0.90 o 
  -1   6   5       10.95       10.60      0.63 o 
   0   6   5      399.34      387.04      4.73 o 
   1   6   5       24.38       25.86      0.64 o 
   2   6   5       32.22       25.94      3.85 o 
   3   6   5        5.51        7.42      0.76 o 
   4   6   5       81.49       77.89      1.15 o 
   5   6   5        5.55        6.59      0.79 o 
   6   6   5        1.81        3.40      1.20 o 
   7   6   5        3.45        5.07      1.22 o 
  -5   7   5       29.85       35.64      2.06 o 
  -4   7   5       11.08       11.11      0.84 o 
  -3   7   5       72.00       70.59      1.55 o 
  -2   7   5       59.53       50.60      3.55 o 
  -1   7   5      525.57      518.60      4.33 o 
   0   7   5       57.71       61.36      2.14 o 
   1   7   5        3.37        0.74      0.71 o 
   2   7   5      108.33      108.33      1.92 o 
   3   7   5        0.08       -0.21      0.54 o 
   4   7   5       16.36       17.96      0.96 o 
   5   7   5        4.43        2.65      0.52 o 
   6   7   5       14.62       12.90      1.43 o 
   7   7   5        0.00        2.37      1.16 o 
  -4   8   5       24.14       25.51      1.07 o 
  -3   8   5       28.52       27.96      1.49 o 
  -2   8   5       14.24       14.87      1.28 o 
  -1   8   5       15.60       16.49      1.17 o 
   0   8   5       49.54       43.28      1.50 o 
   1   8   5       21.09       22.67      1.15 o 
   2   8   5        2.43        2.08      0.80 o 
   3   8   5       20.45       20.07      0.80 o 
   4   8   5        9.27        6.84      1.00 o 
   5   8   5       33.18       34.27      0.97 o 
   6   8   5        0.53        0.13      1.16 o 
  -4   9   5       15.12       21.38      1.47 o 
  -3   9   5       24.80       22.46      1.51 o 
  -2   9   5        1.05        3.34      0.99 o 
  -1   9   5       27.22       28.41      1.45 o 
   0   9   5        0.27       -0.17      0.85 o 
   1   9   5        0.16        0.50      0.86 o 
   2   9   5        5.99        5.50      0.93 o 
   3   9   5        0.76       -0.63      0.93 o 
   4   9   5       11.70       14.08      1.44 o 
   5   9   5       24.81       32.05      1.01 o 
   6   9   5        5.77        4.68      1.26 o 
  -3  10   5        0.42        3.21      1.22 o 
  -2  10   5        0.55        2.07      1.09 o 
  -1  10   5       68.50       69.12      2.07 o 
   0  10   5       14.15       16.81      1.25 o 
   1  10   5       24.52       26.34      1.36 o 
   2  10   5        6.35        7.67      1.07 o 
   3  10   5        3.34        3.38      1.12 o 
   4  10   5       55.92       58.37      1.51 o 
   5  10   5        1.73        1.41      0.84 o 
  -2  11   5       45.08       45.77      2.02 o 
  -1  11   5       29.75       34.23      1.77 o 
   0  11   5        6.52        5.43      1.05 o 
   1  11   5       45.48       47.44      1.79 o 
   2  11   5        0.61        0.06      0.89 o 
   3  11   5       31.60       27.24      1.56 o 
   4  11   5       17.94       17.48      1.97 o 
  -1  12   5       25.03       28.54      1.62 o 
   0  12   5        6.39        6.36      1.35 o 
   1  12   5        1.71        2.69      1.12 o 
   2  12   5       13.19       14.16      1.31 o 
   3  12   5       19.33       22.28      1.60 o 
  -1 -10   6        2.88        4.85      1.34 o 
   0 -10   6       31.87       24.72      1.55 o 
   1 -10   6        0.01        0.47      1.20 o 
   2 -10   6       45.20       44.10      1.44 o 
  -2  -9   6       15.46       16.24      1.27 o 
  -1  -9   6        0.83        0.29      1.32 o 
   0  -9   6        5.58        4.79      1.16 o 
   1  -9   6       19.48       21.81      1.29 o 
   2  -9   6       50.92       56.97      3.94 o 
   3  -9   6        3.59        5.12      2.27 o 
   4  -9   6        0.90       -0.22      1.22 o 
  -3  -8   6        8.79       11.83      1.26 o 
  -2  -8   6        4.23        3.17      0.98 o 
  -1  -8   6        2.17        1.69      1.13 o 
   0  -8   6       29.63       24.81      1.56 o 
   1  -8   6        8.59       15.31      1.46 o 
   2  -8   6        4.55       -0.65      1.55 o 
   3  -8   6        3.31        3.11      1.81 o 
   4  -8   6        2.05        3.38      2.05 o 
   5  -8   6       11.63       15.87      1.64 o 
  -4  -7   6        8.41        8.69      1.25 o 
  -3  -7   6        2.83        4.03      1.09 o 
  -2  -7   6        1.69        2.36      0.89 o 
  -1  -7   6       22.49       19.16      0.90 o 
   0  -7   6        4.11        2.35      1.19 o 
   1  -7   6        0.01        2.00      1.11 o 
   2  -7   6       77.16       60.82      2.51 o 
   3  -7   6       55.60       58.69      2.69 o 
   4  -7   6        0.06        0.52      1.85 o 
   5  -7   6       22.46       27.63      2.29 o 
  -4  -6   6        0.14        0.02      1.17 o 
  -3  -6   6       39.75       41.57      1.85 o 
  -2  -6   6        5.82        7.42      0.76 o 
  -1  -6   6        5.78        5.57      0.66 o 
   0  -6   6       67.44       69.97      2.96 o 
   1  -6   6       79.12       62.28      2.25 o 
   2  -6   6      188.16      179.99      3.62 o 
   3  -6   6        5.23        7.09      1.88 o 
   4  -6   6      127.01      119.73      2.93 o 
   5  -6   6        2.65        7.12      1.91 o 
   6  -6   6       10.56       16.03      2.00 o 
  -5  -5   6        0.13        0.26      1.02 o 
  -4  -5   6       21.36       22.05      1.65 o 
  -3  -5   6      116.64      128.82      2.75 o 
  -2  -5   6        0.06        0.55      0.68 o 
  -1  -5   6       18.99       18.86      0.68 o 
   0  -5   6        7.13        6.56      0.59 o 
   1  -5   6       40.58       36.16      2.10 o 
   2  -5   6        8.02        8.11      1.81 o 
   3  -5   6      130.89      137.47      2.97 o 
   4  -5   6      110.50      113.98      2.73 o 
   5  -5   6       36.55       37.93      2.04 o 
   6  -5   6       14.21       14.36      1.85 o 
  -5  -4   6        3.11        2.03      1.12 o 
  -4  -4   6       61.70       69.03      2.26 o 
  -3  -4   6        0.45        0.86      0.69 o 
  -2  -4   6        1.99        1.39      0.58 o 
  -1  -4   6      119.35      129.52      2.46 o 
   0  -4   6        0.05        0.94      0.44 o 
   1  -4   6        6.18        3.72      1.76 o 
   2  -4   6      197.58      189.19      3.14 o 
   3  -4   6        2.05        4.98      1.71 o 
   4  -4   6      244.14      254.75      3.63 o 
   5  -4   6       64.31       63.04      2.43 o 
   6  -4   6        0.04       -1.86      1.86 o 
   7  -4   6       20.43       21.71      2.14 o 
  -5  -3   6        6.86        7.84      1.01 o 
  -4  -3   6       16.69       16.56      1.00 o 
  -3  -3   6      111.96      119.70      1.70 o 
  -2  -3   6      322.77      326.34      2.05 o 
  -1  -3   6      504.84      506.99      2.31 o 
   0  -3   6      170.94      186.61      1.67 o 
   1  -3   6        3.62        4.67      1.68 o 
   2  -3   6     1067.39     1031.36      5.98 o 
   3  -3   6        1.33        2.91      1.40 o 
   4  -3   6      160.15      158.15      2.95 o 
   5  -3   6       90.74       85.36      2.73 o 
   6  -3   6        4.93        0.08      1.95 o 
   7  -3   6        0.01        8.25      1.52 o 
  -5  -2   6        0.08        0.56      1.14 o 
  -4  -2   6       68.33       71.05      3.36 o 
  -3  -2   6      260.71      263.60      4.05 o 
  -2  -2   6      658.55      652.52      6.05 o 
  -1  -2   6      669.84      671.67      2.12 o 
   0  -2   6      192.81      211.01      1.46 o 
   1  -2   6      244.51      235.75     12.60 o 
   2  -2   6      244.64      224.44      2.83 o 
   3  -2   6      154.86      169.24      2.71 o 
   4  -2   6      108.15      108.72      2.66 o 
   5  -2   6       22.97       23.89      1.57 o 
   6  -2   6        2.70        2.61      1.36 o 
   7  -2   6        7.37        5.00      1.44 o 
  -5  -1   6        0.22        0.53      1.30 o 
  -4  -1   6       67.93       66.05      2.10 o 
  -3  -1   6        0.00        0.80      1.10 o 
  -2  -1   6      379.05      376.13      2.58 o 
  -1  -1   6        2.45        1.63      0.34 o 
   0  -1   6       28.34       34.98      0.62 o 
   1  -1   6       20.53       20.53      2.44 o 
   2  -1   6        6.04        6.86      0.64 o 
   3  -1   6       29.50       21.16      1.59 o 
   4  -1   6        0.10        2.79      1.15 o 
   5  -1   6       18.29       16.49      1.47 o 
   6  -1   6        2.73        0.31      1.37 o 
   7  -1   6       44.15       39.96      1.97 o 
  -6   0   6        3.88        2.43      1.47 o 
  -5   0   6       27.36       32.27      1.89 o 
  -4   0   6      111.12      101.61      3.49 o 
  -3   0   6       12.34       14.03      0.83 o 
  -2   0   6       89.21       91.07      2.01 o 
  -1   0   6      143.70      149.81      1.16 o 
   0   0   6       28.84       32.25      2.42 o 
   1   0   6      114.01      120.34      3.50 o 
   2   0   6       19.97       30.04      1.07 o 
   3   0   6       41.06       51.88      1.86 o 
   4   0   6      183.37      182.87      2.83 o 
   5   0   6       68.28       59.13      2.07 o 
   6   0   6       31.46       30.92      1.73 o 
   7   0   6        8.77        8.49      1.61 o 
  -6   1   6       19.02       18.99      1.33 o 
  -5   1   6        0.97        0.79      0.94 o 
  -4   1   6        8.38        8.12      0.90 o 
  -3   1   6      129.91      136.06      1.73 o 
  -2   1   6       99.04      110.49      1.66 o 
  -1   1   6      154.66      145.63      3.02 o 
   0   1   6        2.99        4.18      0.54 o 
   1   1   6        0.51        0.95      0.50 o 
   2   1   6        5.12        5.05      0.44 o 
   3   1   6      273.98      267.61      1.89 o 
   4   1   6       79.32       76.49      1.35 o 
   5   1   6       14.87       17.83      1.59 o 
   6   1   6        6.66        6.80      1.46 o 
   7   1   6        0.20        0.97      1.44 o 
  -6   2   6        3.83        2.12      2.08 o 
  -5   2   6       11.90       12.83      1.07 o 
  -4   2   6       22.11       26.99      1.31 o 
  -3   2   6        0.40        0.80      0.99 o 
  -2   2   6      104.60       90.16      3.85 o 
  -1   2   6        1.88        0.97      0.34 o 
   0   2   6      182.07      196.33     18.87 o 
   1   2   6     1110.37     1179.00      3.45 o 
   2   2   6      133.92      148.86      1.40 o 
   3   2   6       25.93       23.25      0.62 o 
   4   2   6       35.02       35.03      0.82 o 
   5   2   6       63.15       60.91      2.05 o 
   6   2   6        0.04       -1.10      1.36 o 
   7   2   6        0.57        0.00      1.32 o 
  -5   3   6       23.61       28.61      1.89 o 
  -4   3   6       14.60       13.61      1.35 o 
  -3   3   6        4.41        2.44      0.92 o 
  -2   3   6       95.03       81.52      3.96 o 
  -1   3   6       53.86       60.98      1.19 o 
   0   3   6      804.69      796.90      3.09 o 
   1   3   6      242.67      253.31      1.61 o 
   2   3   6        0.22        0.91      0.45 o 
   3   3   6        0.12        0.66      0.44 o 
   4   3   6      637.02      612.36      3.81 o 
   5   3   6        3.60        2.08      1.28 o 
   6   3   6       24.25       20.18      1.51 o 
   7   3   6        3.79        0.94      1.43 o 
  -5   4   6       15.39       14.12      1.50 o 
  -4   4   6       19.52       18.26      1.58 o 
  -3   4   6        6.01        5.39      0.91 o 
  -2   4   6       66.83       76.99      1.33 o 
  -1   4   6      500.47      489.44      5.64 o 
   0   4   6       11.18       15.12      1.24 o 
   1   4   6       98.60       78.14     11.47 o 
   2   4   6       10.54        8.72      0.54 o 
   3   4   6      473.52      481.47      5.47 o 
   4   4   6      511.93      529.48      6.08 o 
   5   4   6       89.01       81.17      2.35 o 
   6   4   6       10.00        8.78      1.17 o 
   7   4   6        0.07       -1.01      1.15 o 
  -5   5   6        0.86       -0.70      1.35 o 
  -4   5   6        0.57        1.95      1.13 o 
  -3   5   6       16.88       15.12      0.85 o 
  -2   5   6      468.91      446.32     10.29 o 
  -1   5   6      175.42      177.08      4.38 o 
   0   5   6      216.99      221.89      1.78 o 
   1   5   6      140.19      129.76      1.28 o 
   2   5   6        6.18        7.16      1.09 o 
   3   5   6      495.04      492.44      4.25 o 
   4   5   6       55.41       56.33      1.02 o 
   5   5   6       19.79       15.30      0.95 o 
   6   5   6        8.50       10.85      1.27 o 
   7   5   6        9.49        8.97      1.36 o 
  -5   6   6       24.44       23.80      1.78 o 
  -4   6   6       38.26       37.19      1.91 o 
  -3   6   6       26.43       27.73      1.01 o 
  -2   6   6      259.25      256.57      2.28 o 
  -1   6   6        0.64        0.86      0.59 o 
   0   6   6      621.71      626.11      2.98 o 
   1   6   6        0.37       -0.25      0.80 o 
   2   6   6        7.34        6.38      0.81 o 
   3   6   6      187.62      198.21      1.87 o 
   4   6   6       17.93       14.14      1.04 o 
   5   6   6        6.52        8.70      0.87 o 
   6   6   6        3.50        3.20      1.20 o 
   7   6   6        4.69        4.92      1.27 o 
  -4   7   6        1.12        0.11      1.20 o 
  -3   7   6        9.86       11.12      1.91 o 
  -2   7   6       41.63       42.10      1.55 o 
  -1   7   6      366.65      359.69      3.78 o 
   0   7   6      120.99      112.42      2.20 o 
   1   7   6       53.11       58.70      1.63 o 
   2   7   6       94.35       94.62      1.93 o 
   3   7   6       20.70       17.74      1.09 o 
   4   7   6        2.21        3.82      0.72 o 
   5   7   6        2.52        0.91      0.82 o 
   6   7   6       34.42       38.77      1.39 o 
   7   7   6       12.23       14.42      1.66 o 
  -4   8   6        1.98        2.47      0.76 o 
  -3   8   6       17.38       17.61      1.27 o 
  -2   8   6        1.53        0.66      0.83 o 
  -1   8   6       19.09       19.05      1.27 o 
   0   8   6       45.32       40.39      1.56 o 
   1   8   6       68.68       74.60      1.86 o 
   2   8   6       10.35        6.21      0.86 o 
   3   8   6        0.18       -0.37      0.77 o 
   4   8   6        0.88        0.07      0.69 o 
   5   8   6       48.11       46.59      2.57 o 
   6   8   6        9.20       13.04      1.35 o 
  -3   9   6        6.05        5.61      1.03 o 
  -2   9   6        6.79        7.12      1.13 o 
  -1   9   6        4.97        5.26      1.10 o 
   0   9   6       18.74       19.06      1.30 o 
   1   9   6        1.03        3.11      0.96 o 
   2   9   6        5.66        6.29      0.89 o 
   3   9   6       11.76       14.75      2.18 o 
   4   9   6       10.02       10.96      0.92 o 
   5   9   6       11.68       14.04      1.43 o 
   6   9   6        4.16        4.96      1.86 o 
  -3  10   6       12.01       14.84      1.38 o 
  -2  10   6        1.65        2.80      1.10 o 
  -1  10   6       14.69       14.17      1.22 o 
   0  10   6       10.94        9.80      1.25 o 
   1  10   6       32.52       28.68      1.49 o 
   2  10   6       21.91       26.10      1.43 o 
   3  10   6        1.78        1.49      0.97 o 
   4  10   6       21.46       22.94      1.18 o 
   5  10   6        3.78        2.63      0.99 o 
  -2  11   6        7.36        7.16      1.19 o 
  -1  11   6        3.02        2.04      0.91 o 
   0  11   6        7.45        6.16      1.15 o 
   1  11   6       16.31       15.43      1.39 o 
   2  11   6        1.41        1.43      1.03 o 
   3  11   6       32.41       33.54      1.71 o 
   4  11   6        4.34        4.74      0.86 o 
  -1  12   6        1.71        2.18      1.11 o 
   0  12   6       25.80       25.69      1.74 o 
   1  12   6        0.04       -1.09      1.16 o 
   2  12   6       67.70       83.42      2.37 o 
   3  12   6       16.12       17.73      1.53 o 
  -1  -9   7       10.66        9.21      1.65 o 
   0  -9   7        8.87        7.22      1.44 o 
   1  -9   7        5.56        7.92      1.50 o 
   2  -9   7       13.00       15.50      1.60 o 
   3  -9   7        6.46        3.35      1.75 o 
  -2  -8   7        1.75        2.60      1.10 o 
  -1  -8   7        0.42       -1.24      1.36 o 
   0  -8   7        4.60        3.69      1.31 o 
   1  -8   7       74.04       67.41      2.10 o 
   2  -8   7        1.27       -1.40      1.46 o 
   3  -8   7        9.74       13.40      2.29 o 
   4  -8   7       15.34       15.64      2.17 o 
  -3  -7   7        2.24        3.22      1.06 o 
  -2  -7   7       16.65       21.89      1.41 o 
  -1  -7   7       23.64       21.83      1.62 o 
   0  -7   7       54.11       54.82      1.94 o 
   1  -7   7       55.80       58.74      1.99 o 
   2  -7   7       11.63        9.02      1.78 o 
   3  -7   7      165.29      159.07      3.75 o 
   4  -7   7        0.01       -0.78      2.06 o 
   5  -7   7        0.02        2.74      1.88 o 
  -4  -6   7        0.45       -0.69      1.02 o 
  -3  -6   7       37.67       37.69      1.86 o 
  -2  -6   7       16.58       19.71      1.02 o 
  -1  -6   7        0.62        0.66      0.65 o 
   0  -6   7        0.02        1.34      1.25 o 
   1  -6   7       11.47        3.96      1.69 o 
   2  -6   7      222.35      215.26      3.99 o 
   3  -6   7       21.92       22.47      2.24 o 
   4  -6   7       40.21       39.04      2.38 o 
   5  -6   7       14.06       16.73      1.99 o 
   6  -6   7       39.79       55.08      3.00 o 
  -4  -5   7        1.73        0.48      1.15 o 
  -3  -5   7        6.69        6.43      1.32 o 
  -2  -5   7        0.12       -0.08      0.74 o 
  -1  -5   7        5.57        4.17      0.67 o 
   0  -5   7       24.72       21.19      1.49 o 
   1  -5   7       33.37       26.55      2.09 o 
   2  -5   7       27.39       24.10      2.20 o 
   3  -5   7      358.06      338.13      4.45 o 
   4  -5   7        0.37        1.43      1.60 o 
   5  -5   7       21.69       29.72      2.09 o 
   6  -5   7       22.75       22.04      2.26 o 
  -4  -4   7       32.26       33.64      1.76 o 
  -3  -4   7       26.25       26.50      2.97 o 
  -2  -4   7       39.18       37.70      0.93 o 
  -1  -4   7        0.04        0.64      0.77 o 
   0  -4   7       57.68       53.22      1.83 o 
   1  -4   7        6.86        6.84      1.80 o 
   2  -4   7      143.71      131.23      3.04 o 
   3  -4   7       82.20       83.64      2.56 o 
   4  -4   7        1.28        4.83      1.56 o 
   5  -4   7       21.39       20.10      1.91 o 
   6  -4   7        0.30       -1.25      1.65 o 
  -5  -3   7       22.06       23.49      4.83 o 
  -4  -3   7       43.89       44.63      3.81 o 
  -3  -3   7        6.36        6.95      1.12 o 
  -2  -3   7       50.49       47.35      0.98 o 
  -1  -3   7      596.70      584.26      3.47 o 
   0  -3   7       28.75       26.76      1.79 o 
   1  -3   7        6.84        5.16      2.00 o 
   2  -3   7      107.97      105.29      2.57 o 
   3  -3   7      216.87      223.86      3.34 o 
   4  -3   7      202.41      208.97      3.37 o 
   5  -3   7       26.99       25.31      2.02 o 
   6  -3   7        0.04       -1.51      1.72 o 
   7  -3   7        3.26        0.96      2.26 o 
  -5  -2   7        2.82        4.89      1.51 o 
  -4  -2   7        0.15       -1.61      1.61 o 
  -3  -2   7       52.10       54.95      3.15 o 
  -2  -2   7      365.08      364.70      4.15 o 
  -1  -2   7      113.34      119.94      1.36 o 
   0  -2   7       31.61       24.37      0.61 o 
   1  -2   7       78.04       82.33      2.52 o 
   2  -2   7      130.72      139.59      2.67 o 
   3  -2   7      582.00      543.04      4.66 o 
   4  -2   7      138.90      138.70      2.90 o 
   5  -2   7        2.94       -0.62      1.81 o 
   6  -2   7       14.20       18.29      1.97 o 
   7  -2   7        0.03        5.39      1.44 o 
  -5  -1   7        8.16        9.89      1.57 o 
  -4  -1   7       26.81       29.47      1.71 o 
  -3  -1   7        5.82        8.05      1.14 o 
  -2  -1   7      254.46      263.65      2.31 o 
  -1  -1   7      219.36      234.47      3.12 o 
   0  -1   7       18.45       18.80      0.79 o 
   1  -1   7        0.31        0.59      0.55 o 
   2  -1   7       15.64       19.54      0.85 o 
   3  -1   7      253.48      239.80      3.16 o 
   4  -1   7        0.84       -0.23      1.54 o 
   5  -1   7       40.00       48.49      2.00 o 
   6  -1   7        0.09        1.13      1.30 o 
   7  -1   7       14.22       14.65      1.71 o 
  -5   0   7       18.27       23.20      1.89 o 
  -4   0   7       36.19       35.84      1.87 o 
  -3   0   7       94.28       96.46      2.34 o 
  -2   0   7      197.84      196.14      2.99 o 
  -1   0   7        0.26        0.81      0.44 o 
   0   0   7        1.22        1.25      0.57 o 
   1   0   7       26.54       27.72      1.95 o 
   2   0   7      118.14      125.27      1.36 o 
   3   0   7      109.14      102.65      1.12 o 
   4   0   7      183.53      187.54      2.94 o 
   5   0   7        4.34        3.83      1.32 o 
   6   0   7       48.57       45.81      2.11 o 
   7   0   7        0.90        0.56      1.49 o 
  -5   1   7        5.53        7.38      1.53 o 
  -4   1   7       13.30       15.21      1.42 o 
  -3   1   7       30.45       32.79      1.58 o 
  -2   1   7       56.55       60.56      1.90 o 
  -1   1   7      271.42      250.82      2.84 o 
   0   1   7       25.94       27.45      0.85 o 
   1   1   7       25.49       29.15      2.44 o 
   2   1   7      164.87      156.43      4.04 o 
   3   1   7        9.89       11.84      0.63 o 
   4   1   7       87.36       80.95      3.49 o 
   5   1   7       39.49       37.32      1.81 o 
   6   1   7        3.27        3.32      1.31 o 
   7   1   7        2.90        3.76      1.49 o 
  -5   2   7        0.00        0.19      1.22 o 
  -4   2   7        3.51        3.57      1.39 o 
  -3   2   7        2.23        2.65      1.05 o 
  -2   2   7      138.58      137.88      3.13 o 
  -1   2   7      139.08      142.29      1.56 o 
   0   2   7        8.77        7.16      0.63 o 
   1   2   7        5.43        4.65      0.63 o 
   2   2   7       32.62       40.66      0.95 o 
   3   2   7       28.69       33.32      0.72 o 
   4   2   7        3.02        3.01      0.57 o 
   5   2   7      171.07      173.95      2.05 o 
   6   2   7        1.14       -0.02      1.26 o 
   7   2   7       18.79       20.26      1.66 o 
  -5   3   7        7.04        7.78      1.55 o 
  -4   3   7       16.64       16.39      1.60 o 
  -3   3   7       17.62       15.32      1.35 o 
  -2   3   7       72.56       69.29      1.88 o 
  -1   3   7       74.26       75.47      1.22 o 
   0   3   7      293.18      293.07      5.52 o 
   1   3   7      373.30      390.87      6.56 o 
   2   3   7        1.07        2.85      1.15 o 
   3   3   7        0.63        1.45      0.47 o 
   4   3   7      707.07      705.47      6.21 o 
   5   3   7        1.17        0.69      0.58 o 
   6   3   7        3.32        3.08      1.41 o 
   7   3   7       31.03       34.15      2.13 o 
  -5   4   7       10.70       15.21      1.75 o 
  -4   4   7        8.21        7.13      1.29 o 
  -3   4   7       10.42        8.86      1.28 o 
  -2   4   7        3.79        2.77      1.08 o 
  -1   4   7      303.38      294.73      2.25 o 
   0   4   7        4.73        4.73      0.63 o 
   1   4   7        8.95        8.55      0.90 o 
   2   4   7        2.95        2.36      0.51 o 
   3   4   7      347.45      332.78      6.42 o 
   4   4   7        6.68        4.54      0.77 o 
   5   4   7       65.23       61.31      1.49 o 
   6   4   7       25.04       23.12      1.65 o 
  -5   5   7        0.47       -1.26      1.26 o 
  -4   5   7        9.33       11.30      1.60 o 
  -3   5   7        0.85        1.01      0.61 o 
  -2   5   7       17.04       15.76      0.89 o 
  -1   5   7      198.35      185.85      1.89 o 
   0   5   7      136.00      119.52      4.83 o 
   1   5   7       91.66       82.32      2.80 o 
   2   5   7        0.94        1.65      0.71 o 
   3   5   7       10.68        8.44      0.69 o 
   4   5   7       72.55       68.71      1.12 o 
   5   5   7       80.25       77.29      1.61 o 
   6   5   7        5.90        4.85      1.15 o 
   7   5   7        1.93        0.31      1.03 o 
  -4   6   7        3.14        2.57      1.32 o 
  -3   6   7       79.62       76.70      1.50 o 
  -2   6   7      305.39      292.39      5.20 o 
  -1   6   7       48.69       49.11      2.11 o 
   0   6   7      381.46      350.31      5.10 o 
   1   6   7       10.39       10.57      1.81 o 
   2   6   7       50.91       56.56      1.59 o 
   3   6   7       76.93       80.89      1.90 o 
   4   6   7       26.04       23.09      0.77 o 
   5   6   7       49.61       51.09      1.41 o 
   6   6   7       10.47        9.45      1.20 o 
   7   6   7        0.95       -0.36      1.24 o 
  -4   7   7       35.03       30.05      1.82 o 
  -3   7   7       96.57       85.39      1.62 o 
  -2   7   7       13.58       11.40      1.60 o 
  -1   7   7      123.02      102.36     16.03 o 
   0   7   7        2.17        2.44      0.95 o 
   1   7   7       23.05       18.87      1.23 o 
   2   7   7       85.76       91.54      2.03 o 
   3   7   7       21.47       25.31      1.30 o 
   4   7   7        1.38        3.35      0.67 o 
   5   7   7        4.69        3.30      0.86 o 
   6   7   7       19.77       19.99      1.19 o 
  -4   8   7        6.83        5.65      1.29 o 
  -3   8   7       13.80        9.19      1.13 o 
  -2   8   7        0.20       -0.51      0.98 o 
  -1   8   7        0.39        1.19      0.83 o 
   0   8   7        6.25        6.27      1.05 o 
   1   8   7       59.20       62.40      1.81 o 
   2   8   7        1.69        2.84      0.90 o 
   3   8   7       14.98       10.53      1.09 o 
   4   8   7        4.40        6.12      1.21 o 
   5   8   7       20.05       23.99      1.80 o 
   6   8   7        5.33        9.56      1.01 o 
  -2   9   7       17.38       17.40      1.38 o 
  -1   9   7        0.00       -0.63      1.06 o 
   0   9   7      131.58      125.51      2.58 o 
   1   9   7       12.57       15.99      1.22 o 
   2   9   7        0.97        0.53      0.85 o 
   3   9   7        5.79        3.91      0.94 o 
   4   9   7        1.58        0.81      0.66 o 
   5   9   7       11.51       19.95      1.79 o 
   6   9   7        7.20        5.78      1.60 o 
  -2  10   7        0.15       -1.05      1.05 o 
  -1  10   7        8.42        6.08      1.15 o 
   0  10   7       26.63       24.60      1.48 o 
   1  10   7       32.52       29.00      1.58 o 
   2  10   7        9.30        8.09      1.17 o 
   3  10   7        0.58       -0.06      0.85 o 
   4  10   7       12.18       10.68      1.93 o 
   5  10   7        6.56        8.62      1.68 o 
   0  11   7       12.24        8.35      1.35 o 
   1  11   7       46.77       53.66      2.00 o 
   2  11   7        0.32        0.01      1.11 o 
   3  11   7       11.67       13.51      1.44 o 
   4  11   7        2.09        0.23      0.69 o 
   0  12   7       42.83       41.91      2.03 o 
   1  12   7        4.15        7.76      1.42 o 
   2  12   7       17.68       23.62      1.57 o 
   0  -9   8        1.66       -0.88      1.19 o 
   1  -9   8       11.84       14.33      1.62 o 
   2  -9   8       16.54       21.47      1.75 o 
  -1  -8   8       26.10       25.77      1.75 o 
   0  -8   8        1.20       -0.79      1.34 o 
   1  -8   8       34.87       37.34      1.85 o 
   2  -8   8        9.75        9.12      1.78 o 
   3  -8   8       39.49       43.46      2.62 o 
  -1  -7   8       12.46       11.00      1.40 o 
   0  -7   8       26.99       22.07      1.53 o 
   1  -7   8       18.45       19.90      1.54 o 
   2  -7   8       29.86       30.52      2.15 o 
   3  -7   8      121.25      125.66      3.64 o 
   4  -7   8        4.18        2.60      2.47 o 
  -3  -6   8       18.94       18.91      1.57 o 
  -2  -6   8       12.76       13.95      1.05 o 
  -1  -6   8       15.75       12.81      1.51 o 
   0  -6   8       12.62       14.34      1.50 o 
   1  -6   8        0.13        1.83      1.30 o 
   2  -6   8       92.25       97.09      3.02 o 
   3  -6   8       74.62       68.28      2.88 o 
   4  -6   8        8.37        9.54      2.19 o 
   5  -6   8        2.50        3.28      2.25 o 
  -3  -5   8       10.08       11.42      1.36 o 
  -2  -5   8        7.71        7.30      1.98 o 
  -1  -5   8       38.27       32.43      2.17 o 
   0  -5   8        1.43        2.30      1.27 o 
   1  -5   8        5.47        4.49      1.53 o 
   2  -5   8        3.30        3.13      2.23 o 
   3  -5   8       65.78       56.53      2.54 o 
   4  -5   8        3.63        4.96      1.79 o 
   5  -5   8        8.70       11.83      1.95 o 
   6  -5   8        3.91        9.11      2.39 o 
  -4  -4   8        0.65        1.09      1.25 o 
  -3  -4   8        2.65        1.95      1.10 o 
  -2  -4   8      237.54      225.23      2.54 o 
  -1  -4   8        8.18        6.76      0.78 o 
   0  -4   8       20.61       23.05      1.57 o 
   1  -4   8       26.46       27.17      2.04 o 
   2  -4   8      137.79      127.35      3.24 o 
   3  -4   8      156.73      151.17      3.19 o 
   4  -4   8        1.44        6.51      1.96 o 
   5  -4   8        2.61        3.30      1.96 o 
   6  -4   8        9.75        8.78      1.89 o 
  -4  -3   8        4.12        5.82      1.75 o 
  -3  -3   8      231.12      236.88      2.59 o 
  -2  -3   8       10.35       11.38      0.70 o 
  -1  -3   8      191.18      178.44      3.20 o 
   0  -3   8       18.07       19.42      1.57 o 
   1  -3   8       81.71       72.96      2.62 o 
   2  -3   8      347.99      327.07      4.34 o 
   3  -3   8       63.64       58.50      2.37 o 
   4  -3   8       19.52       20.46      1.84 o 
   5  -3   8        0.11       -0.13      1.55 o 
   6  -3   8        7.43        8.09      2.09 o 
  -4  -2   8        1.63        1.94      1.26 o 
  -3  -2   8       18.45       24.54      1.61 o 
  -2  -2   8       58.83       56.50      1.07 o 
  -1  -2   8       26.79       26.70      0.79 o 
   0  -2   8       52.13       55.00      3.54 o 
   1  -2   8       10.38        9.44      2.00 o 
   2  -2   8       16.21       17.04      1.79 o 
   3  -2   8       76.87       82.67      2.42 o 
   4  -2   8       41.71       38.88      2.10 o 
   5  -2   8       18.16       20.98      2.18 o 
   6  -2   8       51.94       46.63      2.63 o 
   7  -2   8        1.27       -0.35      2.36 o 
  -4  -1   8        2.16        0.85      1.25 o 
  -3  -1   8        0.10        0.78      1.16 o 
  -2  -1   8       95.59       96.50      1.60 o 
  -1  -1   8        9.58       12.27      1.42 o 
   0  -1   8      146.26      152.90      2.92 o 
   1  -1   8       41.36       48.72      1.23 o 
   2  -1   8      236.85      231.82      2.38 o 
   3  -1   8      400.54      395.00      4.11 o 
   4  -1   8        0.05       -1.67      1.67 o 
   5  -1   8      189.55      190.95      3.60 o 
   6  -1   8       14.58       19.14      1.66 o 
   7  -1   8        3.49       16.66      1.85 o 
  -5   0   8        2.07        3.28      1.48 o 
  -4   0   8        0.39       -0.38      1.22 o 
  -3   0   8       94.94       95.09      2.51 o 
  -2   0   8       60.35       59.61      2.06 o 
  -1   0   8      211.21      216.00      3.87 o 
   0   0   8      275.29      264.78      4.09 o 
   1   0   8        1.96        2.66      1.06 o 
   2   0   8      175.70      170.53      3.70 o 
   3   0   8       47.68       43.65      1.21 o 
   4   0   8      159.27      171.87      3.18 o 
   5   0   8       28.19       31.75      1.82 o 
   6   0   8        8.59        4.86      1.43 o 
  -5   1   8        3.01        4.71      1.54 o 
  -4   1   8       31.49       27.36      1.87 o 
  -3   1   8       36.45       35.22      1.74 o 
  -2   1   8       31.09       26.05      1.67 o 
  -1   1   8      174.78      177.93      3.19 o 
   0   1   8      192.68      200.59      5.64 o 
   1   1   8        0.15        1.77      2.18 o 
   2   1   8       31.06       28.58      0.83 o 
   3   1   8       37.31       34.99      0.80 o 
   4   1   8       85.97       91.21      4.38 o 
   5   1   8       23.34       22.55      1.66 o 
   6   1   8        3.42        2.34      1.37 o 
   7   1   8        2.45        1.91      1.40 o 
  -5   2   8        0.01        0.02      1.67 o 
  -4   2   8        2.62        2.59      1.22 o 
  -3   2   8       40.17       36.34      1.78 o 
  -2   2   8        0.03       -1.33      1.33 o 
  -1   2   8       96.54       85.09      1.36 o 
   0   2   8       75.53       77.77      1.70 o 
   1   2   8       21.99       24.19      1.79 o 
   2   2   8        2.53        2.50      0.65 o 
   3   2   8      180.66      167.30      1.92 o 
   4   2   8       45.34       38.98      1.07 o 
   5   2   8      143.11      135.66      2.20 o 
   6   2   8        0.00       -0.47      1.18 o 
   7   2   8        6.64        7.13      1.66 o 
  -5   3   8        0.07       -0.40      1.42 o 
  -4   3   8        0.44       -0.26      1.11 o 
  -3   3   8        0.20       -0.41      1.03 o 
  -2   3   8       36.68       32.52      1.37 o 
  -1   3   8       45.40       49.36      1.32 o 
   0   3   8       37.19       35.45      3.02 o 
   1   3   8      154.14      161.91      2.44 o 
   2   3   8       28.61       29.71      0.93 o 
   3   3   8        2.96        2.74      0.52 o 
   4   3   8      370.13      358.76      2.28 o 
   5   3   8        0.81        0.95      0.60 o 
   6   3   8       23.07       27.37      1.93 o 
   7   3   8        4.85        4.60      1.40 o 
  -4   4   8        7.10        9.26      1.57 o 
  -3   4   8       13.83       12.72      1.40 o 
  -2   4   8        0.34        1.61      0.60 o 
  -1   4   8       98.93       98.80      1.50 o 
   0   4   8       64.37       72.97      4.01 o 
   1   4   8      173.55      166.48      2.56 o 
   2   4   8       18.56       18.89      1.10 o 
   3   4   8       47.67       52.46      0.96 o 
   4   4   8        0.46        0.60      0.57 o 
   5   4   8        0.01        0.05      0.59 o 
   6   4   8       63.18       65.26      2.42 o 
   7   4   8        0.46        0.29      1.38 o 
  -4   5   8       58.93       64.30      2.53 o 
  -3   5   8       13.30        8.42      1.38 o 
  -2   5   8       17.86       17.62      1.62 o 
  -1   5   8      151.11      150.85      1.84 o 
   0   5   8      349.35      351.41      2.67 o 
   1   5   8       66.07       73.74      1.82 o 
   2   5   8        0.82        0.80      0.80 o 
   3   5   8        0.02       -0.16      0.56 o 
   4   5   8        0.15        0.86      0.68 o 
   5   5   8       77.59       80.21      1.70 o 
   6   5   8       21.37       21.11      1.19 o 
  -4   6   8       14.56       12.22      1.87 o 
  -3   6   8       15.31       10.92      1.39 o 
  -2   6   8       18.99       19.09      0.94 o 
  -1   6   8      207.21      207.69      4.02 o 
   0   6   8       89.35       90.84      1.42 o 
   1   6   8        0.47        0.57      0.54 o 
   2   6   8       42.14       42.82      1.53 o 
   3   6   8      106.08      103.51      2.23 o 
   4   6   8      179.97      187.02      2.22 o 
   5   6   8      115.75      118.85      3.91 o 
   6   6   8        0.00       -0.11      1.23 o 
   7   6   8        4.16        1.00      1.37 o 
  -4   7   8        0.47       -0.38      1.39 o 
  -3   7   8        2.58        2.35      0.75 o 
  -2   7   8       80.27       75.29      1.50 o 
  -1   7   8       35.92       30.35      1.86 o 
   0   7   8       15.89       16.95      1.21 o 
   1   7   8      112.18      100.91      2.22 o 
   2   7   8        9.74        7.75      1.09 o 
   3   7   8       86.93       88.31      2.14 o 
   4   7   8      164.63      161.22      2.81 o 
   5   7   8        1.29        1.25      0.81 o 
   6   7   8        9.15        9.26      1.00 o 
  -3   8   8        2.81        4.25      1.00 o 
  -2   8   8        8.24        9.89      1.16 o 
  -1   8   8       79.04       82.36      2.20 o 
   0   8   8        1.82        1.82      1.00 o 
   1   8   8       54.28       55.50      1.84 o 
   2   8   8        6.96        9.15      1.15 o 
   3   8   8        9.71       12.88      1.24 o 
   4   8   8       11.74       10.39      1.03 o 
   5   8   8       13.08       13.86      1.56 o 
   6   8   8        0.19        0.13      1.50 o 
  -2   9   8       24.73       26.31      1.59 o 
  -1   9   8       29.69       30.99      1.66 o 
   0   9   8       21.78       21.57      1.42 o 
   1   9   8        7.07        7.81      1.20 o 
   2   9   8        0.04       -0.20      0.83 o 
   3   9   8        3.86        4.09      1.00 o 
   4   9   8        3.46        1.21      1.20 o 
   5   9   8        2.47        6.05      1.37 o 
  -2  10   8        0.07        0.51      1.06 o 
  -1  10   8        0.10        1.56      1.13 o 
   0  10   8        3.34        7.37      1.32 o 
   1  10   8       19.14       15.22      1.34 o 
   2  10   8        7.51        7.43      1.21 o 
   3  10   8        1.73        1.73      0.74 o 
   4  10   8        2.06        3.36      1.31 o 
   5  10   8        9.45        9.90      1.70 o 
  -1  11   8        7.45        8.11      1.33 o 
   0  11   8        2.61        4.44      1.28 o 
   1  11   8       34.34       39.01      1.86 o 
   2  11   8        8.73        5.46      1.06 o 
   3  11   8        4.80        6.21      1.07 o 
   0  -8   9        3.15        1.49      1.48 o 
   1  -8   9       26.65       28.42      1.94 o 
   2  -8   9       41.34       39.62      2.07 o 
  -1  -7   9        2.21        0.50      1.33 o 
   0  -7   9       16.75       19.30      1.52 o 
   1  -7   9       20.51       30.30      1.97 o 
   2  -7   9       59.50       51.06      2.56 o 
   3  -7   9       34.46       34.46      2.65 o 
   4  -7   9       34.28       33.99      2.85 o 
  -2  -6   9       16.30       18.33      1.85 o 
  -1  -6   9        5.62        3.83      1.41 o 
   0  -6   9        1.23        0.56      1.18 o 
   1  -6   9       36.15       38.33      1.93 o 
   2  -6   9       73.04       73.01      2.84 o 
   3  -6   9       13.50       14.16      2.57 o 
   4  -6   9       10.17       10.84      2.28 o 
   5  -6   9        0.60        1.08      2.32 o 
  -3  -5   9       34.07       35.99      1.91 o 
  -2  -5   9        1.19        2.95      1.32 o 
  -1  -5   9       80.63       76.66      2.37 o 
   0  -5   9        2.56        4.69      1.32 o 
   1  -5   9       12.47       11.80      1.63 o 
   2  -5   9        1.13        2.50      1.93 o 
   3  -5   9       22.86       20.87      2.46 o 
   4  -5   9       10.71       10.71      2.19 o 
   5  -5   9        0.08        3.49      1.84 o 
  -3  -4   9        6.58        6.94      1.39 o 
  -2  -4   9      262.81      261.42      5.27 o 
  -1  -4   9       12.87       15.44      2.61 o 
   0  -4   9        1.35        1.61      1.19 o 
   1  -4   9        1.44        0.41      1.78 o 
   2  -4   9       33.45       32.25      2.58 o 
   3  -4   9       11.04       10.50      1.94 o 
   4  -4   9        3.02        4.52      1.97 o 
   5  -4   9        7.21        9.69      1.95 o 
   6  -4   9       16.14       25.87      2.66 o 
  -3  -3   9       42.47       40.28      1.34 o 
  -2  -3   9        4.08        6.03      0.74 o 
  -1  -3   9        0.03        1.00      1.55 o 
   0  -3   9        4.14        4.48      1.23 o 
   1  -3   9      112.73      104.17      3.00 o 
   2  -3   9        0.04        0.64      1.98 o 
   3  -3   9       68.86       67.49      2.49 o 
   4  -3   9       96.31       96.73      3.01 o 
   5  -3   9        3.22        4.52      1.98 o 
   6  -3   9       39.86       38.24      2.48 o 
  -4  -2   9       16.01       16.89      1.70 o 
  -3  -2   9        7.56       11.33      1.49 o 
  -2  -2   9        1.26        0.98      0.89 o 
  -1  -2   9       19.19       22.26      1.04 o 
   0  -2   9      124.46      128.29      1.74 o 
   1  -2   9       64.93       63.94      2.57 o 
   2  -2   9       22.15       25.66      2.13 o 
   3  -2   9       88.55       91.88      2.66 o 
   4  -2   9       92.59       94.39      2.84 o 
   5  -2   9       39.68       41.35      2.46 o 
   6  -2   9       22.97       18.15      2.05 o 
  -4  -1   9       42.41       45.22      2.30 o 
  -3  -1   9        0.25        1.66      1.19 o 
  -2  -1   9       92.99       95.28      2.53 o 
  -1  -1   9        3.77        3.98      0.82 o 
   0  -1   9      156.73      162.17      5.43 o 
   1  -1   9      148.76      156.61      5.11 o 
   2  -1   9       89.01       87.49      1.82 o 
   3  -1   9       46.93       46.86      2.23 o 
   4  -1   9       12.14       14.08      1.90 o 
   5  -1   9       75.44       73.32      2.80 o 
   6  -1   9       11.02        8.35      1.87 o 
   7  -1   9        5.41        6.03      2.21 o 
  -4   0   9        0.78       -0.17      1.43 o 
  -3   0   9       30.75       34.75      1.84 o 
  -2   0   9       29.23       27.63      1.80 o 
  -1   0   9       85.37       82.52      4.26 o 
   0   0   9      119.47      123.75      3.84 o 
   1   0   9       11.57       12.69      0.91 o 
   2   0   9        0.17        0.50      0.66 o 
   3   0   9        0.56       -0.22      1.06 o 
   4   0   9      184.96      183.68      3.36 o 
   5   0   9       14.30       12.49      2.06 o 
   6   0   9        4.72        9.48      1.67 o 
   7   0   9        0.08        7.79      1.86 o 
  -4   1   9        5.91        5.92      1.57 o 
  -3   1   9        0.15        1.96      1.31 o 
  -2   1   9       13.38       10.89      1.44 o 
  -1   1   9      330.55      337.01      2.64 o 
   0   1   9       44.35       36.64      4.74 o 
   1   1   9      117.97      123.60      5.21 o 
   2   1   9        1.54        1.58      1.56 o 
   3   1   9       65.01       61.34      2.05 o 
   4   1   9      307.73      293.62      2.77 o 
   5   1   9        3.14        6.62      1.50 o 
   6   1   9        1.33        2.31      1.49 o 
   7   1   9        3.98        4.24      1.40 o 
  -4   2   9        0.49       -0.68      1.22 o 
  -3   2   9        1.39        2.41      1.18 o 
  -2   2   9       80.73       77.26      2.36 o 
  -1   2   9      231.87      227.58      2.23 o 
   0   2   9      261.96      258.33      8.02 o 
   1   2   9        0.19        0.54      0.64 o 
   2   2   9       27.37       31.03      1.11 o 
   3   2   9      332.95      328.50      2.66 o 
   4   2   9        8.46       11.48      0.90 o 
   5   2   9        0.93        1.77      0.75 o 
   6   2   9        0.39        1.71      1.31 o 
   7   2   9        6.31        2.45      1.61 o 
  -4   3   9        5.05        3.62      1.41 o 
  -3   3   9        0.22        0.94      1.12 o 
  -2   3   9       33.19       29.96      1.85 o 
  -1   3   9       31.45       29.76      1.01 o 
   0   3   9      135.31      126.14      2.85 o 
   1   3   9        1.90        1.28      0.92 o 
   2   3   9       42.08       34.14      5.23 o 
   3   3   9       70.71       68.32      1.13 o 
   4   3   9       23.27       22.13      0.93 o 
   5   3   9        0.71       -0.25      0.57 o 
   6   3   9       11.09       11.01      1.74 o 
   7   3   9        4.11        4.79      1.71 o 
  -4   4   9        3.23        5.69      1.51 o 
  -3   4   9        2.22        1.78      1.39 o 
  -2   4   9       15.18       14.84      0.80 o 
  -1   4   9      112.49      106.70      3.30 o 
   0   4   9       82.99       79.63      1.42 o 
   1   4   9        0.02       -0.77      0.77 o 
   2   4   9       32.96       30.79      1.38 o 
   3   4   9       19.35       17.73      0.70 o 
   4   4   9        0.33        0.23      0.56 o 
   5   4   9       15.50       14.25      0.81 o 
   6   4   9        4.90        5.16      1.61 o 
   7   4   9       12.85       15.65      1.92 o 
  -4   5   9       11.56       14.46      1.88 o 
  -3   5   9        0.54       -0.42      1.31 o 
  -2   5   9       22.79       26.24      1.03 o 
  -1   5   9        4.66        5.12      2.05 o 
   0   5   9      138.05      148.05      4.17 o 
   1   5   9       23.76       24.78      1.30 o 
   2   5   9       22.26       19.64      1.25 o 
   3   5   9       32.76       37.34      1.57 o 
   4   5   9        0.72        2.18      0.87 o 
   5   5   9      113.65      108.92      2.69 o 
   6   5   9        1.20        1.65      0.98 o 
   7   5   9        3.41        5.94      1.47 o 
  -3   6   9       33.68       33.86      2.03 o 
  -2   6   9        0.04       -0.65      0.69 o 
  -1   6   9      196.47      200.33      4.70 o 
   0   6   9      126.35      124.38      1.75 o 
   1   6   9        0.77        1.17      0.64 o 
   2   6   9       93.06      100.00      2.32 o 
   3   6   9        9.63       12.27      1.12 o 
   4   6   9        7.53        6.09      1.35 o 
   5   6   9       46.64       52.16      1.57 o 
   6   6   9        1.82        1.08      0.89 o 
  -3   7   9        2.58        7.56      1.64 o 
  -2   7   9       21.59       15.42      0.99 o 
  -1   7   9       17.30       18.14      1.58 o 
   0   7   9       46.02       45.13      1.69 o 
   1   7   9       66.23       64.86      2.00 o 
   2   7   9        0.01        0.85      0.91 o 
   3   7   9        2.09        1.04      0.92 o 
   4   7   9       15.18       19.34      2.50 o 
   5   7   9        0.03        1.32      1.37 o 
   6   7   9       24.15       23.30      1.28 o 
  -2   8   9       12.28        9.75      1.12 o 
  -1   8   9       41.02       35.50      1.67 o 
   0   8   9        9.26        6.33      1.16 o 
   1   8   9       32.95       35.22      1.64 o 
   2   8   9       18.13       25.02      1.50 o 
   3   8   9       46.85       52.80      1.89 o 
   4   8   9        8.87        8.96      0.82 o 
   5   8   9       21.95       28.36      1.86 o 
   6   8   9        3.89        6.69      1.67 o 
  -2   9   9        8.46        5.97      1.20 o 
  -1   9   9        0.76        0.48      1.06 o 
   0   9   9       66.76       64.94      2.21 o 
   1   9   9        0.19        0.01      1.04 o 
   2   9   9       73.52       73.09      2.17 o 
   3   9   9       31.93       34.00      1.72 o 
   4   9   9        6.46        6.38      0.79 o 
   5   9   9        2.87        4.81      1.40 o 
  -1  10   9        0.17       -0.90      0.90 o 
   0  10   9       11.39       10.96      1.20 o 
   1  10   9       15.05       13.29      1.26 o 
   2  10   9       30.26       35.38      1.73 o 
   3  10   9        3.34        3.76      1.09 o 
   4  10   9        1.07        0.67      1.18 o 
   0  11   9        2.14       -0.03      0.96 o 
   1  11   9       22.67       23.62      1.71 o 
   2  11   9        4.63        5.44      1.20 o 
   3  11   9        1.14        4.37      1.12 o 
   1  -7  10        3.27        4.41      1.41 o 
   2  -7  10       77.04       74.26      2.86 o 
  -1  -6  10       40.26       41.09      2.21 o 
   0  -6  10       12.20       14.80      1.68 o 
   1  -6  10        7.35       13.62      1.74 o 
   2  -6  10       14.30        9.31      2.08 o 
   3  -6  10        6.09       11.06      2.34 o 
   4  -6  10       24.56       29.53      3.16 o 
  -2  -5  10       13.76       16.17      1.85 o 
  -1  -5  10       42.28       41.93      1.97 o 
   0  -5  10        0.06        1.44      1.39 o 
   1  -5  10       19.74       18.12      1.60 o 
   2  -5  10        8.59        6.21      2.15 o 
   3  -5  10       11.33       13.81      2.59 o 
   4  -5  10        6.28        5.37      2.42 o 
  -2  -4  10       34.78       31.90      1.32 o 
  -1  -4  10        4.69        2.97      1.75 o 
   0  -4  10       49.86       48.96      2.15 o 
   1  -4  10        0.28       -1.81      1.81 o 
   2  -4  10       24.14       22.59      2.49 o 
   3  -4  10       35.96       34.15      2.47 o 
   4  -4  10        3.91        7.38      1.92 o 
   5  -4  10       14.36       20.05      2.29 o 
  -3  -3  10        3.56        5.32      1.47 o 
  -2  -3  10        0.78        1.80      0.91 o 
  -1  -3  10       20.91       22.97      1.18 o 
   0  -3  10        0.40        0.72      1.21 o 
   1  -3  10       82.20       73.83      2.65 o 
   2  -3  10        8.53        9.44      2.26 o 
   3  -3  10        2.79        4.49      2.09 o 
   4  -3  10       34.59       34.90      2.37 o 
   5  -3  10       13.56       16.37      2.32 o 
   6  -3  10        5.67        7.30      2.36 o 
  -3  -2  10        0.65        2.23      1.51 o 
  -2  -2  10        0.07       -0.51      0.96 o 
  -1  -2  10       26.89       29.18      2.11 o 
   0  -2  10       22.52       25.55      1.70 o 
   1  -2  10        2.17        1.55      1.74 o 
   2  -2  10       47.69       51.38      2.74 o 
   3  -2  10      101.53       98.27      2.84 o 
   4  -2  10       52.63       57.17      2.65 o 
   5  -2  10       33.89       38.61      2.57 o 
   6  -2  10        0.65       -0.80      1.89 o 
  -3  -1  10        7.21       10.85      1.53 o 
  -2  -1  10       26.34       29.61      1.89 o 
  -1  -1  10       12.86       12.20      1.96 o 
   0  -1  10       20.75       22.47      3.51 o 
   1  -1  10       27.95       28.69      1.74 o 
   2  -1  10      208.33      208.98      2.72 o 
   3  -1  10      181.18      171.90      3.43 o 
   4  -1  10       18.14       22.47      2.15 o 
   5  -1  10       31.19       33.18      2.40 o 
   6  -1  10        7.73        5.46      1.87 o 
  -3   0  10        4.45       10.74      1.57 o 
  -2   0  10       23.24       23.44      1.81 o 
  -1   0  10        2.62        5.50      1.44 o 
   0   0  10      125.33      120.66      1.72 o 
   1   0  10        5.05        6.44      0.90 o 
   2   0  10       31.45       31.09      1.20 o 
   3   0  10        0.70        0.59      1.47 o 
   4   0  10      118.38      107.59      2.80 o 
   5   0  10        0.43        0.29      1.68 o 
   6   0  10       10.08        7.94      2.30 o 
  -3   1  10        0.89        4.07      1.26 o 
  -2   1  10        3.16        0.30      1.46 o 
  -1   1  10      134.27      134.85      1.88 o 
   0   1  10       13.57       11.95      1.09 o 
   1   1  10       23.05       21.00      1.13 o 
   2   1  10        0.90        2.02      1.26 o 
   3   1  10      128.58      130.29      1.93 o 
   4   1  10      104.07       99.82      2.04 o 
   5   1  10       35.71       27.86      2.28 o 
   6   1  10       23.87       20.67      2.08 o 
  -3   2  10        3.16        8.02      1.64 o 
  -2   2  10       74.24       71.06      2.44 o 
  -1   2  10       35.82       37.29      1.27 o 
   0   2  10      149.97      145.25      3.23 o 
   1   2  10       10.29        8.25      0.98 o 
   2   2  10       20.70       18.63      0.95 o 
   3   2  10      103.53       98.51      3.78 o 
   4   2  10       20.68       21.13      2.69 o 
   5   2  10       46.12       43.26      1.93 o 
   6   2  10        1.94        4.30      1.66 o 
  -3   3  10       39.62       41.06      2.18 o 
  -2   3  10       77.91       74.05      2.48 o 
  -1   3  10        0.02       -0.46      0.69 o 
   0   3  10       76.14       69.87      1.41 o 
   1   3  10        0.36        0.24      0.81 o 
   2   3  10        3.63        4.29      1.01 o 
   3   3  10       43.41       45.63      1.28 o 
   4   3  10        3.70        2.25      0.79 o 
   5   3  10       17.89       17.68      0.98 o 
   6   3  10       14.54       16.97      1.07 o 
  -3   4  10       14.36       13.81      1.81 o 
  -2   4  10       23.11       25.15      1.74 o 
  -1   4  10      101.98      101.50      4.26 o 
   0   4  10        7.31        6.98      1.56 o 
   1   4  10       25.82       27.02      1.41 o 
   2   4  10       17.77       15.37      1.25 o 
   3   4  10        3.85        4.42      0.72 o 
   4   4  10        7.13        9.88      1.03 o 
   5   4  10        0.91        0.69      0.64 o 
   6   4  10        2.48        3.17      1.52 o 
  -2   5  10       73.36       79.63      3.18 o 
  -1   5  10        6.40        5.05      1.21 o 
   0   5  10        3.28        3.23      0.81 o 
   1   5  10       19.60       20.97      0.99 o 
   2   5  10      117.06      110.03      2.47 o 
   3   5  10        6.77        7.26      1.06 o 
   4   5  10        1.88        2.30      0.71 o 
   5   5  10       22.96       22.07      0.94 o 
   6   5  10        0.17        0.13      0.85 o 
  -3   6  10       30.61       31.93      2.03 o 
  -2   6  10        6.73        6.78      0.85 o 
  -1   6  10        1.20        1.67      0.75 o 
   0   6  10       12.08       12.93      1.10 o 
   1   6  10       44.85       40.62      1.18 o 
   2   6  10       31.21       27.23      1.53 o 
   3   6  10        5.56        6.67      1.15 o 
   4   6  10       54.17       56.57      1.45 o 
   5   6  10        1.86        1.61      0.75 o 
   6   6  10       27.22       25.69      1.42 o 
  -2   7  10        0.54        0.59      0.86 o 
  -1   7  10        1.31        2.63      0.95 o 
   0   7  10        7.74       10.04      1.30 o 
   1   7  10       45.51       47.23      1.87 o 
   2   7  10       25.25       29.43      1.60 o 
   3   7  10        0.84        1.59      0.98 o 
   4   7  10       10.34       13.10      1.01 o 
   5   7  10       17.05       13.30      1.52 o 
   6   7  10       53.46       52.37      2.61 o 
  -2   8  10        4.78        2.13      0.81 o 
  -1   8  10       10.59        8.20      1.06 o 
   0   8  10       14.25       15.19      1.24 o 
   1   8  10       94.64      100.38      2.51 o 
   2   8  10       23.09       21.31      1.45 o 
   3   8  10        0.65        0.52      0.98 o 
   4   8  10        6.66        3.91      0.96 o 
   5   8  10       55.80       62.46      2.66 o 
  -1   9  10        6.29        4.08      0.88 o 
   0   9  10       54.48       58.16      2.06 o 
   1   9  10       12.59       17.38      1.51 o 
   2   9  10        7.19       12.25      1.54 o 
   3   9  10        1.82        1.61      1.25 o 
   4   9  10       19.58       15.88      1.11 o 
   0  10  10       23.95       27.54      1.60 o 
   1  10  10       27.73       27.13      1.63 o 
   2  10  10       15.50       19.55      1.69 o 
   3  10  10        2.11       -0.08      1.06 o 
   1  -6  11       20.81       25.90      2.07 o 
   2  -6  11       20.00       15.64      2.27 o 
   0  -5  11        2.37        3.23      1.36 o 
   1  -5  11       26.55       29.50      1.92 o 
   2  -5  11        0.11       -1.04      1.97 o 
   3  -5  11       15.52       17.92      2.58 o 
  -1  -4  11        4.32        5.00      1.93 o 
   0  -4  11       37.36       38.22      2.08 o 
   1  -4  11        7.96        8.34      1.51 o 
   2  -4  11       25.88       24.40      2.27 o 
   3  -4  11       36.65       40.13      2.69 o 
   4  -4  11        0.13        0.73      2.06 o 
  -2  -3  11        1.10       -1.38      1.38 o 
  -1  -3  11       26.95       28.04      3.30 o 
   0  -3  11        6.70        7.73      1.38 o 
   1  -3  11        6.02        4.06      1.76 o 
   2  -3  11        6.66       10.12      2.39 o 
   3  -3  11        3.25        3.20      2.19 o 
   4  -3  11       47.65       53.59      2.89 o 
   5  -3  11        1.11        4.06      2.21 o 
  -2  -2  11        8.18        8.95      1.49 o 
  -1  -2  11       63.73       64.95      2.21 o 
   0  -2  11        1.70        2.94      1.40 o 
   1  -2  11        4.13        3.25      1.72 o 
   2  -2  11        6.10        8.88      2.41 o 
   3  -2  11       15.59       18.05      2.32 o 
   4  -2  11       44.28       51.16      2.75 o 
   5  -2  11       10.97       14.17      2.33 o 
  -2  -1  11       14.92       14.88      1.85 o 
  -1  -1  11       21.86       24.41      1.88 o 
   0  -1  11        3.84        5.58      2.91 o 
   1  -1  11        5.46        3.28      0.90 o 
   2  -1  11       33.96       35.68      1.37 o 
   3  -1  11       16.15       21.87      2.20 o 
   4  -1  11        3.07        4.36      1.77 o 
   5  -1  11        3.51        3.15      2.01 o 
   6  -1  11       16.98       16.18      2.12 o 
  -3   0  11        1.75        4.84      1.44 o 
  -2   0  11        4.06        0.85      1.69 o 
  -1   0  11        1.37        3.71      1.61 o 
   0   0  11        8.69        8.88      0.86 o 
   1   0  11      355.64      365.12      3.24 o 
   2   0  11      156.30      166.21      3.95 o 
   3   0  11        7.75        6.51      1.18 o 
   4   0  11       75.21       79.52      2.84 o 
   5   0  11        8.72        8.03      2.07 o 
   6   0  11       18.13       21.25      2.56 o 
  -3   1  11        3.13        7.18      1.51 o 
  -2   1  11        1.58       -1.63      1.63 o 
  -1   1  11      128.32      130.38      3.09 o 
   0   1  11       57.95       55.93      1.71 o 
   1   1  11      335.11      334.69      4.04 o 
   2   1  11       89.08       82.31      1.77 o 
   3   1  11      112.40      122.00      1.99 o 
   4   1  11       19.36       19.30      1.25 o 
   5   1  11        0.54       -1.09      1.65 o 
   6   1  11       16.38       22.06      2.58 o 
  -3   2  11        0.12        3.93      1.64 o 
  -2   2  11       16.37       14.00      1.80 o 
  -1   2  11       19.30       19.67      1.86 o 
   0   2  11       22.66       22.91      1.06 o 
   1   2  11       46.89       40.75      1.76 o 
   2   2  11       87.26       82.15      2.19 o 
   3   2  11        0.14        1.86      0.89 o 
   4   2  11       30.89       30.78      2.11 o 
   5   2  11       40.43       42.85      2.37 o 
   6   2  11        0.22       -2.16      2.16 o 
  -3   3  11        0.35        1.82      1.45 o 
  -2   3  11        2.28        1.63      1.62 o 
  -1   3  11        0.47        1.38      1.14 o 
   0   3  11       48.21       46.03      1.35 o 
   1   3  11        4.09        3.43      1.03 o 
   2   3  11        2.01        0.33      0.97 o 
   3   3  11       33.96       32.22      1.63 o 
   4   3  11       59.03       56.95      2.39 o 
   5   3  11       46.63       42.53      1.46 o 
   6   3  11        1.79        8.22      4.69 o 
  -2   4  11       11.07       14.32      1.76 o 
  -1   4  11       61.65       63.01      2.38 o 
   0   4  11        8.20        8.20      1.61 o 
   1   4  11       20.37       22.39      1.49 o 
   2   4  11        0.10        0.19      0.89 o 
   3   4  11       15.92       16.13      1.38 o 
   4   4  11       81.84       76.46      2.25 o 
   5   4  11        0.93        1.27      0.70 o 
   6   4  11        2.85        1.33      2.73 o 
  -2   5  11       29.97       34.00      2.04 o 
  -1   5  11        3.66        0.40      1.45 o 
   0   5  11       17.11       13.14      1.27 o 
   1   5  11       41.77       43.92      1.25 o 
   2   5  11       21.45       20.21      1.51 o 
   3   5  11        0.45        2.09      1.09 o 
   4   5  11        0.21        0.53      1.01 o 
   5   5  11       19.99       20.76      1.11 o 
   6   5  11        7.29        7.99      0.98 o 
  -2   6  11        2.56        2.15      1.51 o 
  -1   6  11        1.98        1.65      0.79 o 
   0   6  11       30.37       27.24      1.16 o 
   1   6  11        5.00        6.52      2.57 o 
   2   6  11        0.12       -0.99      1.02 o 
   3   6  11        9.09       10.29      1.33 o 
   4   6  11       16.52       20.03      1.07 o 
   5   6  11        9.80       11.52      1.24 o 
  -1   7  11        0.11        3.16      0.80 o 
   0   7  11        0.11        1.15      0.93 o 
   1   7  11       21.05       22.02      1.60 o 
   2   7  11        0.03       -1.13      1.13 o 
   3   7  11       52.66       59.67      2.14 o 
   4   7  11       12.08       18.92      2.67 o 
   5   7  11       14.30       12.76      1.06 o 
  -1   8  11        0.54        4.54      1.03 o 
   0   8  11       29.88       31.02      1.70 o 
   1   8  11       43.51       46.05      1.98 o 
   2   8  11       19.00       19.93      1.64 o 
   3   8  11       65.21       67.68      2.32 o 
   4   8  11        5.61        6.15      1.13 o 
   0   9  11       40.35       45.59      1.93 o 
   1   9  11       18.04       25.87      1.82 o 
   2   9  11       23.26       19.17      1.58 o 
   4   9  11       15.26       15.50      1.08 o 
   1  -4  12        0.00        2.57      1.66 o 
   2  -4  12        1.99       -0.80      2.05 o 
   3  -4  12        8.18        8.36      2.39 o 
   0  -3  12        2.94        6.12      1.06 o 
   1  -3  12        7.87       12.61      1.85 o 
   2  -3  12        8.64        7.52      2.30 o 
   3  -3  12        3.32        3.94      2.28 o 
   4  -3  12       10.52       11.49      2.36 o 
  -1  -2  12        2.52        4.62      1.72 o 
   0  -2  12        0.43        0.34      0.90 o 
   1  -2  12        9.33       11.65      1.86 o 
   2  -2  12        6.07        3.20      2.05 o 
   3  -2  12       29.34       25.89      2.81 o 
   4  -2  12        0.12        1.95      1.95 o 
  -1  -1  12       13.89       12.10      1.60 o 
   0  -1  12       21.59       24.79      1.80 o 
   1  -1  12        1.96        1.23      0.71 o 
   2  -1  12       36.53       37.98      2.86 o 
   3  -1  12       30.35       31.28      2.62 o 
   4  -1  12        4.42        4.78      1.89 o 
   5  -1  12       11.84       14.71      2.35 o 
  -2   0  12        9.78        5.56      1.79 o 
  -1   0  12       10.15       13.21      1.67 o 
   0   0  12       80.60       78.99      2.99 o 
   1   0  12        0.19       -1.00      1.00 o 
   2   0  12        4.23        4.62      2.23 o 
   3   0  12        1.62        2.31      1.12 o 
   4   0  12       27.99       28.05      2.20 o 
   5   0  12        1.21        2.31      2.12 o 
  -2   1  12        5.78       -0.65      1.82 o 
  -1   1  12       30.89       33.01      2.04 o 
   0   1  12        2.00        2.39      0.81 o 
   1   1  12       16.17       19.62      1.42 o 
   2   1  12       25.02       24.97      1.65 o 
   3   1  12      128.05      125.43      4.98 o 
   4   1  12        1.95        3.54      1.14 o 
   5   1  12        7.95        5.21      2.03 o 
  -2   2  12       12.90       13.12      1.75 o 
  -1   2  12        0.23       -0.46      1.56 o 
   0   2  12       86.85       81.08      1.66 o 
   1   2  12       32.74       32.42      1.67 o 
   2   2  12      107.73      117.82      2.74 o 
   3   2  12        0.17        1.31      0.94 o 
   4   2  12        4.79        3.56      1.08 o 
   5   2  12       18.53       19.04      1.21 o 
  -2   3  12       16.46       18.27      2.11 o 
  -1   3  12       24.44       25.36      2.04 o 
   0   3  12      106.66      106.62      1.89 o 
   1   3  12        0.00       -0.21      1.05 o 
   2   3  12       18.12       17.46      1.50 o 
   3   3  12        1.19        0.78      1.00 o 
   4   3  12        1.21        3.95      1.12 o 
   5   3  12        4.09        3.32      0.97 o 
  -1   4  12       19.69       20.76      1.73 o 
   0   4  12       23.00       23.51      1.18 o 
   1   4  12       54.24       51.60      1.44 o 
   2   4  12        0.90        0.62      1.01 o 
   3   4  12       22.52       22.24      1.43 o 
   4   4  12       16.51       15.46      1.36 o 
   5   4  12        0.11        1.43      1.13 o 
  -1   5  12        2.79       -0.79      0.79 o 
   0   5  12        0.92        0.93      0.72 o 
   1   5  12        7.63        7.97      0.93 o 
   2   5  12       13.03       19.08      1.48 o 
   3   5  12       19.81       21.20      1.43 o 
   4   5  12        1.32        0.35      1.00 o 
   5   5  12       10.76        8.28      1.19 o 
  -1   6  12        0.01       -0.87      1.60 o 
   0   6  12        6.28        3.72      1.65 o 
   1   6  12        2.13        0.47      2.87 o 
   2   6  12        4.29        4.48      1.02 o 
   3   6  12        0.79        1.44      1.09 o 
   4   6  12       23.47       20.14      3.57 o 
   5   6  12       11.88       11.26      0.93 o 
   0   7  12       12.06        9.42      1.11 o 
   1   7  12        1.33       -1.09      1.09 o 
   2   7  12        2.27        0.91      1.12 o 
   3   7  12       17.09       16.73      1.42 o 
   4   7  12       16.27       21.74      2.21 o 
   1   8  12        7.23        5.36      1.18 o 
   2   8  12       12.29        6.82      1.22 o 
   3   8  12       14.31       18.58      1.58 o 
   1  -2  13       27.56       31.01      2.20 o 
   2  -2  13        0.93        0.45      2.20 o 
   3  -2  13       12.25       15.86      2.62 o 
   0  -1  13       34.02       33.22      2.03 o 
   2  -1  13       14.31       14.68      2.58 o 
   3  -1  13        3.03        2.11      2.55 o 
   4  -1  13        5.36        6.90      2.10 o 
   0   0  13        9.12       12.97      1.75 o 
   1   0  13       20.14       16.89      1.31 o 
   2   0  13       59.26       58.90      2.23 o 
   3   0  13       46.57       51.25      1.95 o 
   4   0  13       34.69       39.82      2.73 o 
   0   1  13        7.43        9.68      1.70 o 
   1   1  13       22.08       23.57      1.45 o 
   2   1  13       43.88       42.55      2.03 o 
   3   1  13       68.73       75.47      2.46 o 
   4   1  13        5.41        4.71      1.50 o 
   0   2  13        6.29        3.65      1.49 o 
   1   2  13       27.49       21.63      1.38 o 
   2   2  13       96.13      101.20      2.73 o 
   3   2  13        6.88        9.12      1.20 o 
   4   2  13        0.38        1.06      0.93 o 
   0   3  13        2.85        3.22      0.83 o 
   1   3  13       20.60       15.63      1.24 o 
   2   3  13       56.20       45.69      1.87 o 
   3   3  13        4.05        4.16      1.18 o 
   4   3  13       14.96       15.18      1.45 o 
   0   4  13        8.61       10.98      0.92 o 
   1   4  13       36.58       37.49      2.45 o 
   2   4  13        4.43        3.60      1.13 o 
   3   4  13        1.32        0.13      1.09 o 
   4   4  13        1.70        1.20      1.11 o 
   0   5  13        3.03        6.95      1.93 o 
   1   5  13        4.87        6.94      2.21 o 
   2   5  13        0.41        1.80      1.09 o 
   3   5  13        0.07        0.33      1.07 o 
   4   5  13       10.88        5.26      1.08 o 
   1   6  13        3.08        4.84      0.93 o 
   2   6  13       13.11       15.42      1.45 o 
   3   6  13        2.34        2.75      1.07 o 
   2   7  13        8.47        7.84      1.26 o 
   2   2  14       10.86       13.48      1.28 o 
   2   3  14       18.86       20.00      1.56 o 
                                                 
